# Supplementary material for: Translatomics reveals the role of dietary calcium addition in regulating muscle fat deposition in pigs
Source: Sci Rep. 2024 May 29;14:12295. doi: 10.1038/s41598-024-62986-0 (PMC11136974; doi:10.1038/s41598-024-62986-0)
Supplement: Supplementary file 2 — Supplementary Tables. [file 41598_2024_62986_MOESM2_ESM.xlsx]

## Sheet: Table S1
Table S1. The sequences of the siRNA
siCOX10 (Mus):5’-GGCAGUGGAAAGAGAUGAAAC-3’
simtND4L (Mus): 5’-CAACCUACUACAAUGCUAA-3’
siNC (Mus): 5’-UUCUCCGAACGUGUCACGU-3’

## Sheet: Table S2
Table S2. The relevant primer sequences
COX10 (Sus_scrofa) Forward:		CCTCAGGCGCATGTATGTCA
COX10 (Sus_scrofa) Reverse:		AGTTCCAGCGCTTCTTTTGC
mtND4L (Sus_scrofa) Forward:		GCTCACACCTCATATCCTCCC
mtND4L (Sus_scrofa) Reverse:		TGGAGATTGAGACTAGTAGGGCT
β-actin (Sus_scrofa) Forward:		ATGCTTCTAGGCGACTGT
β-actin (Sus_scrofa) Reverse:		CCATCCAACCGACTGCT
COX10 (Mus) Forward:		GGACTCCCCTCACAAGTTCTTACAT
COX10 (Mus) Reverse:		GTGACATACATGCGTTTGAGGAA
mtND4L (Mus) Forward:		ACCTCACCATAGCCTTCTCAC
mtND4L (Mus) Reverse:		TAGTCCTACAGCTGCTTCGC
β-actin (Mus) Forward:		AAATCGTGCGTGACATCAAAGA
β-actin (Mus) Reverse:		GCCATCTCCTGCTCGAAGTC

## Sheet: Table S3
Table S3. The antibodies lists
COX10 antibody (1:1000; ABclonal A7547)
mtND4L antibody (1:1000; ABclonal A17971)
Anti-Puromycin Antibody (1:10000; Merck MABE343)

## Sheet: Table S4
Table S4. Summary of the Ribo-seq and RNA-seq data
	Raw Reads	Clean Reads	Clean Rate	Q20	Q30	GC%
Ribo-seq data
Ribo_NC1	82710318	18889869	0.228386	0.995452	0.963127	0.568573
Ribo_NC2	60809166	15680909	0.257871	0.991875	0.941292	0.563425
Ribo_NC3	92253700	27515945	0.298264	0.995019	0.962046	0.581875
Ribo_HC1	48624769	10681527	0.219673	0.99324	0.948452	0.582493
Ribo_HC2	61255965	9633626	0.157268	0.991633	0.943665	0.58734
Ribo_HC3	67110942	14560288	0.216958	0.993867	0.958096	0.573844
RNA-Seq data
RNA-NC1	23423065	23089051	0.98574	0.975763	0.937043	0.540813
RNA-NC2	17822428	17435739	0.978303	0.976029	0.937668	0.553395
RNA-NC3	16808478	16744017	0.996165	0.979698	0.953022	0.532266
RNA-HC1	15632935	14998663	0.959427	0.97124	0.929685	0.542662
RNA-HC2	21088686	20967147	0.994237	0.975391	0.935991	0.521939
RNA-HC3	3005148	2940273	0.978412	0.960768	0.912488	0.517551

## Sheet: Table S5
Table S5. Differentially expressed genes at the transcript level
Gene ID	Log2 FoldChange	P-Value
ENSSSCG00000038644	4.06116	2.61267e-13
ENSSSCG00000036948	2.49744	3.87507e-11
ENSSSCG00000022126	2.14965	1.25009e-08
ENSSSCG00000011133	3.06616	2.10275e-07
ENSSSCG00000006729	2.18408	6.57588e-07
ENSSSCG00000015249	3.80272	7.11052e-07
ENSSSCG00000035520	9.67972	8.87362e-07
ENSSSCG00000026527	3.05489	7.68728e-06
ENSSSCG00000012266	2.46189	1.08584e-05
ENSSSCG00000038643	1.69485	2.26385e-05
ENSSSCG00000015872	1.9334	2.38143e-05
ENSSSCG00000008985	2.90773	2.70907e-05
ENSSSCG00000034321	1.70452	3.26736e-05
ENSSSCG00000004347	1.73274	3.95227e-05
ENSSSCG00000029408	1.47073	5.67111e-05
ENSSSCG00000014840	2.25079	8.87662e-05
ENSSSCG00000012653	1.64903	0.000107027
ENSSSCG00000015333	1.69493	0.000151244
ENSSSCG00000012768	2.96768	0.000180756
ENSSSCG00000034871	6.66263	0.000206798
ENSSSCG00000038561	2.35249	0.000221028
ENSSSCG00000035196	1.71071	0.000222103
ENSSSCG00000006308	1.37153	0.000222763
ENSSSCG00000009049	1.38879	0.000235654
ENSSSCG00000034677	2.39916	0.000250194
ENSSSCG00000005983	2.37142	0.000292664
ENSSSCG00000034462	4.34201	0.000312696
ENSSSCG00000010569	1.28616	0.000375462
ENSSSCG00000007909	1.83694	0.000378924
ENSSSCG00000017382	1.45016	0.00038105
ENSSSCG00000013340	4.03533	0.000387393
ENSSSCG00000022128	1.20064	0.000495278
ENSSSCG00000011194	1.58043	0.000627839
ENSSSCG00000000206	2.54808	0.000671113
ENSSSCG00000006947	1.68218	0.000686725
ENSSSCG00000024045	1.23524	0.000750245
ENSSSCG00000023133	1.51525	0.000779233
ENSSSCG00000026894	1.42807	0.000919732
ENSSSCG00000017791	2.20305	0.000994008
ENSSSCG00000015375	1.56144	0.00101364
ENSSSCG00000033010	1.22069	0.0010505
ENSSSCG00000003699	2.00637	0.00106903
ENSSSCG00000027852	3.54591	0.00109102
ENSSSCG00000015755	1.56915	0.00112402
ENSSSCG00000025820	1.09308	0.00115496
ENSSSCG00000009053	1.83698	0.00126792
ENSSSCG00000004531	1.8077	0.00130511
ENSSSCG00000022512	2.6873	0.00135742
ENSSSCG00000003461	1.24317	0.00145831
ENSSSCG00000008988	1.36593	0.00146023
ENSSSCG00000039823	4.03209	0.00157032
ENSSSCG00000001097	1.47631	0.00159503
ENSSSCG00000034474	1.40563	0.00161371
ENSSSCG00000009048	2.03717	0.00162771
ENSSSCG00000011256	3.2139	0.00168137
ENSSSCG00000022895	1.85579	0.00168926
ENSSSCG00000000020	3.57394	0.00171302
ENSSSCG00000030585	2.07698	0.00182853
ENSSSCG00000013344	1.21682	0.00199953
ENSSSCG00000024873	5.70383	0.00208895
ENSSSCG00000007589	3.45481	0.00239294
ENSSSCG00000012686	1.08745	0.00248477
ENSSSCG00000004387	1.13222	0.00261081
ENSSSCG00000005582	1.20939	0.00263944
ENSSSCG00000010026	1.18379	0.00271259
ENSSSCG00000012029	1.07491	0.00281292
ENSSSCG00000016401	2.72478	0.00290922
ENSSSCG00000004012	2.26097	0.00292317
ENSSSCG00000025447	1.24845	0.00292759
ENSSSCG00000007599	1.12391	0.00308684
ENSSSCG00000012993	1.34814	0.00310561
ENSSSCG00000011516	1.27621	0.003108
ENSSSCG00000017517	2.08149	0.00315899
ENSSSCG00000032599	2.85705	0.00325613
ENSSSCG00000003630	1.1679	0.00327259
ENSSSCG00000035213	1.04722	0.00327972
ENSSSCG00000031429	1.01109	0.0033514
ENSSSCG00000017605	1.28234	0.00343637
ENSSSCG00000032984	1.1048	0.00344237
ENSSSCG00000000791	2.78428	0.00349848
ENSSSCG00000011518	1.83751	0.00363874
ENSSSCG00000014239	1.0036	0.00367022
ENSSSCG00000025592	1.06412	0.0037015
ENSSSCG00000022553	1.12932	0.00387731
ENSSSCG00000014187	1.08541	0.00388776
ENSSSCG00000015410	1.19545	0.00389978
ENSSSCG00000000265	2.80837	0.00401937
ENSSSCG00000010594	1.23973	0.00407452
ENSSSCG00000014362	1.01826	0.00418811
ENSSSCG00000029175	2.04247	0.00421523
ENSSSCG00000013410	1.05934	0.00421579
ENSSSCG00000012663	1.46289	0.00426638
ENSSSCG00000033527	1.06727	0.00455581
ENSSSCG00000037144	1.11972	0.00456762
ENSSSCG00000006231	1.20968	0.00462348
ENSSSCG00000014838	1.50452	0.00474812
ENSSSCG00000005460	1.23283	0.00499001
ENSSSCG00000013350	2.78631	0.00510388
ENSSSCG00000038843	1.01107	0.00515221
ENSSSCG00000032605	1.60131	0.00516985
ENSSSCG00000008136	1.00383	0.00520644
ENSSSCG00000032266	1.15889	0.00521447
ENSSSCG00000006333	2.0317	0.00524395
ENSSSCG00000002716	2.88045	0.00531383
ENSSSCG00000016062	1.14698	0.00538902
ENSSSCG00000025188	4.50417	0.00539485
ENSSSCG00000027675	1.04937	0.00557424
ENSSSCG00000004861	1.19431	0.0059351
ENSSSCG00000003362	1.22149	0.00613481
ENSSSCG00000027898	1.03215	0.00617387
ENSSSCG00000009208	1.07801	0.00642312
ENSSSCG00000024881	1.1033	0.00657928
ENSSSCG00000016606	1.01883	0.00664291
ENSSSCG00000006335	1.64503	0.0067475
ENSSSCG00000015840	1.16905	0.00680725
ENSSSCG00000023357	1.00325	0.00689017
ENSSSCG00000008448	1.04989	0.00709418
ENSSSCG00000022283	1.1663	0.00720061
ENSSSCG00000006352	1.53288	0.00757702
ENSSSCG00000014119	1.06078	0.00761427
ENSSSCG00000000759	1.21613	0.00769243
ENSSSCG00000034763	1.80268	0.00769868
ENSSSCG00000039706	3.20688	0.00775166
ENSSSCG00000011825	1.09049	0.00787181
ENSSSCG00000039587	3.75076	0.00814287
ENSSSCG00000004144	2.20412	0.00823335
ENSSSCG00000002558	1.66245	0.00829285
ENSSSCG00000034442	1.54426	0.00831818
ENSSSCG00000026034	1.08819	0.00851078
ENSSSCG00000011500	1.51816	0.00855316
ENSSSCG00000004138	1.20766	0.00855723
ENSSSCG00000021466	1.07126	0.00863869
ENSSSCG00000031744	2.19836	0.00908764
ENSSSCG00000015566	1.00871	0.00914372
ENSSSCG00000040215	1.09402	0.00931952
ENSSSCG00000004607	1.53496	0.00934927
ENSSSCG00000032198	1.19345	0.0093721
ENSSSCG00000014255	1.08123	0.00950024
ENSSSCG00000016338	1.19775	0.00963395
ENSSSCG00000008504	1.24824	0.0100875
ENSSSCG00000016130	2.1185	0.0101003
ENSSSCG00000012594	1.72498	0.0102589
ENSSSCG00000016582	2.72722	0.010342
ENSSSCG00000035101	1.20636	0.0106264
ENSSSCG00000001076	1.05825	0.0109252
ENSSSCG00000030680	2.32915	0.011016
ENSSSCG00000033175	1.02898	0.0110211
ENSSSCG00000007577	1.06809	0.0111295
ENSSSCG00000035284	1.07306	0.0115076
ENSSSCG00000004142	1.01901	0.0118741
ENSSSCG00000009090	1.22944	0.0119344
ENSSSCG00000012793	1.06929	0.0119492
ENSSSCG00000011689	1.0378	0.0119702
ENSSSCG00000007495	1.63047	0.012272
ENSSSCG00000035313	1.42729	0.0124159
ENSSSCG00000037499	1.1639	0.0124317
ENSSSCG00000015247	1.00417	0.0127177
ENSSSCG00000008684	3.13645	0.0128695
ENSSSCG00000032953	1.38169	0.0132383
ENSSSCG00000002855	1.20275	0.0136151
ENSSSCG00000000924	1.96059	0.0140192
ENSSSCG00000008832	1.24934	0.014514
ENSSSCG00000009524	1.01113	0.0149897
ENSSSCG00000010532	1.40122	0.0151195
ENSSSCG00000025253	4.16973	0.0151209
ENSSSCG00000037545	1.23846	0.0160162
ENSSSCG00000038949	1.66664	0.0164373
ENSSSCG00000006073	1.23052	0.0168208
ENSSSCG00000032368	1.66137	0.0169277
ENSSSCG00000031262	1.03336	0.0175229
ENSSSCG00000033816	1.07001	0.0177333
ENSSSCG00000028304	1.02236	0.0179747
ENSSSCG00000026996	1.00491	0.0184043
ENSSSCG00000016781	1.07826	0.0185999
ENSSSCG00000004829	1.24221	0.0190522
ENSSSCG00000036169	1.23639	0.0192829
ENSSSCG00000032680	2.78989	0.019359
ENSSSCG00000027480	1.26449	0.0204477
ENSSSCG00000032395	2.24498	0.0205937
ENSSSCG00000011690	1.20042	0.0208123
ENSSSCG00000014598	1.02235	0.0208575
ENSSSCG00000005172	4.55054	0.0209012
ENSSSCG00000000068	1.1417	0.0210645
ENSSSCG00000012659	1.12923	0.0225267
ENSSSCG00000032810	1.27816	0.0228888
ENSSSCG00000014580	1.17554	0.0237257
ENSSSCG00000034332	2.5376	0.023828
ENSSSCG00000024663	1.74515	0.0239444
ENSSSCG00000009531	1.24113	0.0244839
ENSSSCG00000040603	3.91647	0.0245625
ENSSSCG00000013388	1.1654	0.0249058
ENSSSCG00000006957	2.69885	0.0260761
ENSSSCG00000034846	2.11589	0.0260903
ENSSSCG00000022830	1.42943	0.0261555
ENSSSCG00000011482	1.93474	0.0263419
ENSSSCG00000040466	2.80236	0.0263574
ENSSSCG00000003326	1.12158	0.0269736
ENSSSCG00000005469	2.45377	0.0270472
ENSSSCG00000040906	1.92662	0.0291007
ENSSSCG00000003783	1.01972	0.0294989
ENSSSCG00000029633	1.03001	0.0303427
ENSSSCG00000034753	1.04794	0.0307085
ENSSSCG00000021734	2.50162	0.0307246
ENSSSCG00000004289	1.0382	0.0310228
ENSSSCG00000024351	1.00724	0.0312004
ENSSSCG00000040465	1.55796	0.0313037
ENSSSCG00000011949	1.20299	0.0323491
ENSSSCG00000002390	1.377	0.032368
ENSSSCG00000001478	1.23988	0.0327521
ENSSSCG00000008966	1.20925	0.0328007
ENSSSCG00000014256	2.16867	0.033187
ENSSSCG00000009021	1.23149	0.033259
ENSSSCG00000014039	1.08765	0.0332774
ENSSSCG00000029683	1.18938	0.0342349
ENSSSCG00000014223	1.26088	0.0344899
ENSSSCG00000027857	1.37076	0.0345169
ENSSSCG00000015590	1.54388	0.0349697
ENSSSCG00000038970	1.23626	0.0356236
ENSSSCG00000014173	1.06444	0.0360851
ENSSSCG00000008809	2.59104	0.0362785
ENSSSCG00000017794	1.44916	0.0366338
ENSSSCG00000018057	1.07887	0.0371036
ENSSSCG00000004979	1.34218	0.0372251
ENSSSCG00000034689	1.00283	0.038183
ENSSSCG00000038933	1.05736	0.0384579
ENSSSCG00000028643	1.55731	0.0385149
ENSSSCG00000013360	1.07763	0.0395531
ENSSSCG00000000191	1.45383	0.0399941
ENSSSCG00000003128	1.01439	0.0401618
ENSSSCG00000014414	1.28603	0.0403159
ENSSSCG00000012253	1.18421	0.0406819
ENSSSCG00000009319	1.30735	0.04114
ENSSSCG00000003410	1.20032	0.0411981
ENSSSCG00000008583	1.3746	0.041556
ENSSSCG00000023324	1.44735	0.0417899
ENSSSCG00000039930	1.47534	0.0420277
ENSSSCG00000037309	1.06945	0.0422925
ENSSSCG00000032049	1.08916	0.0424213
ENSSSCG00000006143	1.10832	0.0435217
ENSSSCG00000011680	1.80311	0.0439645
ENSSSCG00000010448	1.01006	0.0442265
ENSSSCG00000037513	1.33907	0.044535
ENSSSCG00000021310	1.64067	0.0446303
ENSSSCG00000035402	2.08118	0.0447338
ENSSSCG00000009092	2.34385	0.0447893
ENSSSCG00000029268	1.79145	0.0450162
ENSSSCG00000016513	1.53293	0.045743
ENSSSCG00000033412	2.48912	0.0461615
ENSSSCG00000016866	1.11056	0.0463888
ENSSSCG00000006978	1.37354	0.0465024
ENSSSCG00000003797	2.0656	0.0469728
ENSSSCG00000024777	1.09598	0.0472192
ENSSSCG00000010102	1.85093	0.0478095
ENSSSCG00000014152	1.0954	0.0494075
ENSSSCG00000038779	1.34691	0.0495
ENSSSCG00000036074	1.32646	0.0495349
ENSSSCG00000009051	1.51661	0.0499318
ENSSSCG00000040860	-2.4664	1.20402e-09
ENSSSCG00000037457	-2.84241	8.79548e-09
ENSSSCG00000003080	-4.05824	8.81629e-09
ENSSSCG00000007978	-2.99439	2.30044e-08
ENSSSCG00000010317	-2.24125	5.88074e-08
ENSSSCG00000030505	-1.98555	2.98678e-07
ENSSSCG00000013892	-3.12124	4.55194e-07
ENSSSCG00000036724	-2.37542	4.62898e-07
ENSSSCG00000006243	-2.38612	1.43494e-06
ENSSSCG00000014725	-2.44491	1.82564e-06
ENSSSCG00000010522	-2.98388	2.11087e-06
ENSSSCG00000032720	-1.77698	2.18383e-06
ENSSSCG00000036983	-5.32121	3.07376e-06
ENSSSCG00000038255	-1.98903	3.14833e-06
ENSSSCG00000022689	-2.54227	3.76956e-06
ENSSSCG00000002274	-2.06685	7.08475e-06
ENSSSCG00000038162	-2.16833	7.60893e-06
ENSSSCG00000010330	-1.67565	9.49001e-06
ENSSSCG00000039731	-1.62985	9.98206e-06
ENSSSCG00000003479	-2.37085	1.13054e-05
ENSSSCG00000036569	-1.76977	1.14998e-05
ENSSSCG00000005636	-1.91859	1.38333e-05
ENSSSCG00000005663	-1.73015	1.87927e-05
ENSSSCG00000021059	-2.94318	2.15296e-05
ENSSSCG00000013040	-2.85251	2.6269e-05
ENSSSCG00000004225	-4.95201	3.13669e-05
ENSSSCG00000036883	-2.85445	3.41556e-05
ENSSSCG00000036244	-1.93735	3.64364e-05
ENSSSCG00000013513	-3.17931	5.94854e-05
ENSSSCG00000030775	-4.89976	6.19892e-05
ENSSSCG00000030767	-4.73071	6.42818e-05
ENSSSCG00000031639	-2.42496	6.437e-05
ENSSSCG00000030681	-2.84578	6.4525e-05
ENSSSCG00000023915	-1.56158	6.52643e-05
ENSSSCG00000038969	-1.53468	8.34402e-05
ENSSSCG00000002898	-2.73389	0.000100522
ENSSSCG00000000024	-1.47316	0.00010404
ENSSSCG00000023903	-1.82345	0.000109697
ENSSSCG00000001804	-1.70216	0.00011094
ENSSSCG00000009216	-3.69618	0.000111808
ENSSSCG00000037009	-6.0722	0.000128611
ENSSSCG00000010537	-1.94959	0.000138162
ENSSSCG00000033735	-1.41243	0.000140764
ENSSSCG00000012769	-1.61675	0.000142391
ENSSSCG00000032932	-1.42943	0.000144411
ENSSSCG00000010447	-1.41805	0.000145807
ENSSSCG00000004954	-1.6538	0.000157118
ENSSSCG00000023498	-2.58479	0.000185079
ENSSSCG00000000063	-1.64593	0.000189834
ENSSSCG00000028387	-1.39382	0.000208143
ENSSSCG00000010144	-1.53473	0.000215351
ENSSSCG00000016426	-1.38506	0.000224055
ENSSSCG00000012905	-1.44028	0.000225718
ENSSSCG00000037646	-1.50014	0.000243734
ENSSSCG00000005628	-1.34583	0.000248187
ENSSSCG00000017500	-1.67854	0.000256404
ENSSSCG00000029879	-3.43077	0.000270402
ENSSSCG00000007977	-3.71276	0.000276714
ENSSSCG00000012164	-1.61616	0.000282789
ENSSSCG00000031851	-4.26608	0.000310451
ENSSSCG00000035249	-1.33804	0.000315385
ENSSSCG00000031728	-1.68543	0.000316411
ENSSSCG00000025788	-1.84543	0.000323215
ENSSSCG00000023837	-2.31677	0.000355774
ENSSSCG00000036787	-1.74679	0.000368833
ENSSSCG00000010992	-2.15241	0.000382566
ENSSSCG00000000216	-3.86294	0.000384792
ENSSSCG00000039651	-2.35157	0.000408356
ENSSSCG00000017537	-3.86058	0.000430451
ENSSSCG00000037913	-5.53483	0.000468502
ENSSSCG00000033225	-4.68653	0.000478596
ENSSSCG00000017996	-1.41597	0.000491068
ENSSSCG00000036741	-5.27757	0.000492606
ENSSSCG00000002907	-1.4084	0.000493555
ENSSSCG00000000185	-1.25631	0.00050416
ENSSSCG00000015027	-1.6208	0.000505711
ENSSSCG00000017041	-3.57036	0.00054519
ENSSSCG00000031860	-1.4483	0.00054593
ENSSSCG00000007738	-1.52824	0.000586634
ENSSSCG00000016214	-1.57756	0.000607202
ENSSSCG00000035983	-1.53566	0.00063634
ENSSSCG00000010735	-1.40328	0.000644555
ENSSSCG00000016216	-1.51954	0.000645859
ENSSSCG00000024907	-1.31693	0.00065708
ENSSSCG00000009004	-1.96948	0.00066247
ENSSSCG00000015119	-2.03607	0.000733275
ENSSSCG00000001716	-1.58205	0.000734846
ENSSSCG00000036944	-1.24146	0.000752643
ENSSSCG00000015595	-1.55666	0.000786809
ENSSSCG00000013579	-1.67107	0.000793288
ENSSSCG00000013591	-1.20081	0.000836378
ENSSSCG00000031918	-1.29259	0.000858735
ENSSSCG00000035443	-3.70356	0.000871424
ENSSSCG00000000138	-2.23023	0.00087431
ENSSSCG00000006774	-1.42554	0.000884382
ENSSSCG00000013374	-2.43551	0.000893045
ENSSSCG00000012773	-1.55657	0.000895653
ENSSSCG00000008700	-7.3703	0.000900832
ENSSSCG00000012160	-1.58289	0.000935445
ENSSSCG00000015981	-5.11878	0.000967459
ENSSSCG00000003691	-1.4034	0.000972232
ENSSSCG00000015973	-1.31732	0.000972461
ENSSSCG00000024109	-1.37777	0.00100136
ENSSSCG00000010116	-1.61936	0.00100704
ENSSSCG00000023160	-1.9228	0.00102179
ENSSSCG00000036669	-1.62149	0.00102709
ENSSSCG00000012766	-1.2457	0.00103931
ENSSSCG00000011453	-1.78938	0.00105605
ENSSSCG00000016754	-1.20411	0.00107995
ENSSSCG00000008044	-1.41995	0.00110767
ENSSSCG00000029212	-1.28067	0.0011186
ENSSSCG00000007715	-1.25487	0.00116853
ENSSSCG00000017544	-1.32003	0.00122865
ENSSSCG00000022655	-1.31096	0.00123486
ENSSSCG00000040643	-1.4075	0.00123777
ENSSSCG00000010565	-1.28705	0.00124167
ENSSSCG00000013615	-1.22828	0.00126063
ENSSSCG00000036534	-2.11504	0.00133476
ENSSSCG00000036224	-2.71909	0.00134183
ENSSSCG00000022295	-2.00621	0.00135941
ENSSSCG00000022099	-1.32998	0.00136108
ENSSSCG00000032170	-1.71751	0.00137235
ENSSSCG00000021067	-1.83166	0.00138821
ENSSSCG00000031282	-6.9173	0.0014103
ENSSSCG00000032081	-1.22638	0.00142543
ENSSSCG00000016432	-1.33627	0.00149332
ENSSSCG00000016869	-4.31894	0.00150947
ENSSSCG00000037039	-1.46365	0.00153431
ENSSSCG00000014336	-1.71543	0.00156601
ENSSSCG00000003201	-1.7296	0.00158612
ENSSSCG00000031712	-1.12368	0.00159843
ENSSSCG00000024144	-1.50915	0.00162268
ENSSSCG00000011538	-1.91807	0.00164185
ENSSSCG00000032213	-1.11042	0.00165286
ENSSSCG00000028104	-5.04435	0.00170219
ENSSSCG00000011401	-1.45915	0.00178357
ENSSSCG00000036127	-3.91709	0.00182179
ENSSSCG00000012327	-1.2638	0.00184936
ENSSSCG00000021084	-1.53099	0.00192658
ENSSSCG00000008535	-1.96889	0.00197528
ENSSSCG00000021837	-2.21431	0.00199095
ENSSSCG00000014965	-1.31287	0.00199882
ENSSSCG00000000719	-1.17974	0.00203456
ENSSSCG00000005316	-1.35143	0.00206556
ENSSSCG00000026427	-2.39911	0.00208876
ENSSSCG00000003155	-1.25686	0.00216451
ENSSSCG00000039506	-3.48334	0.00222473
ENSSSCG00000012943	-1.0746	0.00226604
ENSSSCG00000037105	-1.1397	0.0022988
ENSSSCG00000014984	-4.20434	0.00232993
ENSSSCG00000007170	-1.47476	0.00235131
ENSSSCG00000039873	-1.40283	0.00238746
ENSSSCG00000016577	-1.1739	0.00239239
ENSSSCG00000010464	-1.22485	0.00242827
ENSSSCG00000003289	-1.43445	0.00243106
ENSSSCG00000010530	-3.47139	0.00244841
ENSSSCG00000037025	-1.17667	0.00251899
ENSSSCG00000008195	-1.25678	0.00252497
ENSSSCG00000027847	-2.32088	0.00256779
ENSSSCG00000001916	-1.2737	0.0025742
ENSSSCG00000025353	-2.43596	0.00261243
ENSSSCG00000005047	-1.64659	0.00265833
ENSSSCG00000006140	-1.75929	0.00272046
ENSSSCG00000037431	-1.11914	0.00289049
ENSSSCG00000015476	-2.10784	0.00289413
ENSSSCG00000035760	-4.42266	0.00290041
ENSSSCG00000025943	-1.16664	0.00292196
ENSSSCG00000006580	-2.74237	0.00297079
ENSSSCG00000000194	-2.21492	0.00299796
ENSSSCG00000005646	-1.22217	0.00301563
ENSSSCG00000024061	-2.52442	0.00302634
ENSSSCG00000030328	-1.13445	0.00308133
ENSSSCG00000005901	-1.19637	0.00310663
ENSSSCG00000040145	-1.76087	0.00312461
ENSSSCG00000033854	-1.32162	0.00316987
ENSSSCG00000026478	-3.09721	0.00318719
ENSSSCG00000013038	-1.31543	0.00319838
ENSSSCG00000038420	-2.0892	0.0032727
ENSSSCG00000032330	-1.1896	0.0033669
ENSSSCG00000009523	-2.22726	0.00337961
ENSSSCG00000033813	-7.31506	0.00340938
ENSSSCG00000013354	-2.9065	0.00341521
ENSSSCG00000016522	-3.02369	0.00353533
ENSSSCG00000027875	-1.05639	0.00360995
ENSSSCG00000013231	-2.48383	0.00362382
ENSSSCG00000039635	-1.02041	0.00367248
ENSSSCG00000029781	-1.53689	0.00370533
ENSSSCG00000034338	-1.30857	0.00374442
ENSSSCG00000003913	-1.42999	0.00377237
ENSSSCG00000035542	-7.18905	0.00384768
ENSSSCG00000032974	-1.04458	0.00387382
ENSSSCG00000015565	-1.03143	0.00391798
ENSSSCG00000002279	-2.99973	0.00392425
ENSSSCG00000013524	-1.12928	0.00396699
ENSSSCG00000011061	-1.74445	0.00403874
ENSSSCG00000012280	-1.39977	0.00409054
ENSSSCG00000039146	-4.64831	0.00417051
ENSSSCG00000024254	-1.25969	0.00420288
ENSSSCG00000003470	-1.49214	0.00421383
ENSSSCG00000011356	-1.04901	0.00423447
ENSSSCG00000002496	-1.22271	0.00426443
ENSSSCG00000031163	-1.50555	0.00432632
ENSSSCG00000006867	-1.04971	0.0043724
ENSSSCG00000000499	-1.15482	0.0043875
ENSSSCG00000024052	-1.20375	0.0044018
ENSSSCG00000004499	-1.16403	0.00443089
ENSSSCG00000027124	-1.77636	0.00444582
ENSSSCG00000038717	-1.53442	0.00449456
ENSSSCG00000033352	-2.30552	0.00449868
ENSSSCG00000030544	-1.22969	0.00450521
ENSSSCG00000002013	-1.19651	0.00454277
ENSSSCG00000032499	-7.01429	0.00458558
ENSSSCG00000015886	-1.63595	0.00458955
ENSSSCG00000008239	-1.44366	0.00461161
ENSSSCG00000032369	-1.2007	0.00465389
ENSSSCG00000007488	-1.11038	0.0046882
ENSSSCG00000000292	-1.85082	0.0047044
ENSSSCG00000010795	-1.20322	0.00470464
ENSSSCG00000013936	-1.28271	0.00471144
ENSSSCG00000009844	-1.32769	0.00479207
ENSSSCG00000021036	-3.1021	0.00483388
ENSSSCG00000006391	-1.25756	0.0048442
ENSSSCG00000034102	-1.87693	0.00487829
ENSSSCG00000023807	-1.07158	0.00494411
ENSSSCG00000010493	-1.60621	0.00495175
ENSSSCG00000029034	-1.31921	0.00499629
ENSSSCG00000008077	-1.19362	0.00508783
ENSSSCG00000000089	-1.84082	0.00509959
ENSSSCG00000009434	-1.00827	0.00513455
ENSSSCG00000032083	-1.1115	0.00513837
ENSSSCG00000017907	-1.10542	0.00514275
ENSSSCG00000024550	-1.14718	0.00516665
ENSSSCG00000006524	-1.39513	0.00524291
ENSSSCG00000002825	-1.85185	0.00528549
ENSSSCG00000030325	-1.78952	0.0053689
ENSSSCG00000028446	-1.23189	0.00544601
ENSSSCG00000028346	-1.05072	0.0054507
ENSSSCG00000003527	-1.52268	0.00546998
ENSSSCG00000006610	-1.21517	0.0054729
ENSSSCG00000034385	-5.24416	0.00548567
ENSSSCG00000032472	-1.11121	0.00549682
ENSSSCG00000027307	-1.18405	0.00550362
ENSSSCG00000000261	-1.07271	0.00553738
ENSSSCG00000017140	-1.1715	0.00554702
ENSSSCG00000007803	-1.05457	0.00560766
ENSSSCG00000001695	-1.51231	0.00564111
ENSSSCG00000037098	-5.61926	0.0056757
ENSSSCG00000014321	-1.52102	0.00573547
ENSSSCG00000035666	-1.11537	0.00579736
ENSSSCG00000001053	-1.02881	0.00587175
ENSSSCG00000015790	-1.02484	0.00591978
ENSSSCG00000006354	-1.20329	0.0059243
ENSSSCG00000039962	-1.80824	0.00596608
ENSSSCG00000026931	-1.2307	0.00597375
ENSSSCG00000009620	-1.2342	0.00613828
ENSSSCG00000029239	-2.55217	0.00615576
ENSSSCG00000016714	-1.0364	0.00627215
ENSSSCG00000012077	-2.90644	0.00627541
ENSSSCG00000038719	-2.62718	0.00631551
ENSSSCG00000037567	-1.67571	0.00639708
ENSSSCG00000029160	-1.27993	0.00641126
ENSSSCG00000022236	-1.51967	0.00642298
ENSSSCG00000016331	-1.21977	0.00644211
ENSSSCG00000017947	-1.30396	0.00647893
ENSSSCG00000036233	-5.80962	0.00657995
ENSSSCG00000013046	-1.32159	0.00672222
ENSSSCG00000039272	-1.20135	0.00672599
ENSSSCG00000039710	-2.33323	0.00673781
ENSSSCG00000023031	-2.89638	0.00685355
ENSSSCG00000005680	-2.06395	0.00697085
ENSSSCG00000016349	-1.09575	0.00704641
ENSSSCG00000014769	-1.89323	0.00708753
ENSSSCG00000000576	-1.40688	0.00717724
ENSSSCG00000018026	-2.21224	0.0072274
ENSSSCG00000005385	-2.41858	0.00723113
ENSSSCG00000004622	-1.32497	0.00725828
ENSSSCG00000011557	-2.10334	0.00731707
ENSSSCG00000003351	-1.67498	0.00736461
ENSSSCG00000026568	-2.29915	0.00740913
ENSSSCG00000017759	-1.5928	0.00744447
ENSSSCG00000037792	-1.14916	0.00744453
ENSSSCG00000037559	-1.28241	0.00753569
ENSSSCG00000003546	-5.53463	0.00789859
ENSSSCG00000037142	-1.30078	0.00790264
ENSSSCG00000037225	-2.67833	0.00811168
ENSSSCG00000031557	-1.47821	0.00821829
ENSSSCG00000020910	-1.72517	0.00822585
ENSSSCG00000037572	-2.73341	0.008418
ENSSSCG00000007421	-5.51888	0.00845907
ENSSSCG00000012347	-2.2867	0.0085993
ENSSSCG00000003901	-1.45986	0.00862097
ENSSSCG00000004510	-1.14177	0.00867315
ENSSSCG00000027016	-1.01533	0.00873069
ENSSSCG00000013037	-1.13074	0.00873141
ENSSSCG00000036566	-4.12462	0.00877627
ENSSSCG00000008294	-2.15552	0.00883654
ENSSSCG00000002650	-1.25988	0.00885136
ENSSSCG00000013901	-1.13984	0.0089828
ENSSSCG00000038287	-1.11987	0.00901366
ENSSSCG00000026612	-1.01739	0.00902884
ENSSSCG00000037697	-1.29664	0.00915011
ENSSSCG00000027130	-1.48173	0.00915019
ENSSSCG00000022647	-1.01475	0.00922845
ENSSSCG00000007019	-1.01268	0.00926336
ENSSSCG00000029679	-1.07043	0.00929747
ENSSSCG00000008480	-1.33222	0.00940922
ENSSSCG00000027091	-3.10286	0.00947416
ENSSSCG00000013990	-1.01355	0.00948437
ENSSSCG00000007712	-1.73084	0.00953255
ENSSSCG00000013927	-1.49977	0.00961696
ENSSSCG00000006325	-1.1014	0.00963406
ENSSSCG00000033093	-1.78647	0.00976045
ENSSSCG00000003828	-1.26858	0.00984705
ENSSSCG00000014796	-1.23219	0.00984725
ENSSSCG00000012996	-1.08687	0.00990347
ENSSSCG00000025238	-1.91372	0.0099253
ENSSSCG00000001723	-1.16432	0.00992605
ENSSSCG00000011238	-1.16574	0.0100521
ENSSSCG00000031155	-1.7073	0.0101249
ENSSSCG00000025751	-1.17692	0.0101322
ENSSSCG00000013736	-1.03389	0.0101902
ENSSSCG00000020785	-1.06327	0.0101994
ENSSSCG00000027907	-1.06105	0.0103312
ENSSSCG00000037299	-1.33859	0.0103567
ENSSSCG00000031356	-1.08464	0.0104084
ENSSSCG00000007314	-1.45046	0.0104404
ENSSSCG00000012026	-1.15012	0.0104639
ENSSSCG00000013433	-1.84977	0.0106205
ENSSSCG00000033514	-1.73207	0.0109106
ENSSSCG00000008648	-3.09184	0.0110917
ENSSSCG00000017137	-1.1804	0.0111511
ENSSSCG00000017526	-1.07644	0.0111713
ENSSSCG00000015893	-2.28612	0.0111885
ENSSSCG00000010303	-1.02596	0.01131
ENSSSCG00000002777	-3.69082	0.0113109
ENSSSCG00000011441	-1.99255	0.0113357
ENSSSCG00000038607	-1.7567	0.0116115
ENSSSCG00000015474	-1.69618	0.0116621
ENSSSCG00000016753	-1.06634	0.0117633
ENSSSCG00000005297	-1.1136	0.011801
ENSSSCG00000035645	-1.52392	0.0118493
ENSSSCG00000013237	-1.06882	0.0119189
ENSSSCG00000031053	-1.7438	0.0119735
ENSSSCG00000036203	-3.26705	0.0120312
ENSSSCG00000004803	-1.41385	0.0120784
ENSSSCG00000003616	-1.51153	0.012187
ENSSSCG00000000148	-1.26504	0.0122242
ENSSSCG00000012202	-1.80391	0.0125724
ENSSSCG00000020926	-1.01331	0.0126212
ENSSSCG00000021620	-1.01722	0.0126808
ENSSSCG00000035337	-3.33148	0.0127024
ENSSSCG00000017956	-1.10906	0.0127464
ENSSSCG00000008959	-1.27523	0.0129856
ENSSSCG00000011894	-1.2104	0.0130788
ENSSSCG00000015662	-1.26433	0.0131166
ENSSSCG00000002993	-2.09688	0.0132783
ENSSSCG00000012842	-1.19193	0.013379
ENSSSCG00000027325	-1.55687	0.0135385
ENSSSCG00000028197	-1.18342	0.0136567
ENSSSCG00000036261	-3.82444	0.0136806
ENSSSCG00000008579	-2.32372	0.0137677
ENSSSCG00000012896	-1.01185	0.0139103
ENSSSCG00000034364	-1.1714	0.0139228
ENSSSCG00000013614	-1.06833	0.013951
ENSSSCG00000010578	-1.88105	0.0141637
ENSSSCG00000005678	-1.03813	0.014316
ENSSSCG00000033641	-1.61612	0.0143841
ENSSSCG00000038804	-2.54358	0.0145693
ENSSSCG00000007607	-1.98663	0.0148797
ENSSSCG00000035836	-1.098	0.0150214
ENSSSCG00000023377	-1.02747	0.0152526
ENSSSCG00000009631	-1.09921	0.0153939
ENSSSCG00000037066	-1.32672	0.0154344
ENSSSCG00000009916	-1.00393	0.0155337
ENSSSCG00000013400	-1.68423	0.0156614
ENSSSCG00000027229	-1.0468	0.0156945
ENSSSCG00000016892	-1.26189	0.0158045
ENSSSCG00000013753	-1.32995	0.015985
ENSSSCG00000006312	-1.82453	0.0159891
ENSSSCG00000039915	-1.06502	0.0159993
ENSSSCG00000011349	-3.24659	0.016049
ENSSSCG00000040751	-1.03649	0.016077
ENSSSCG00000038428	-1.14182	0.0161189
ENSSSCG00000024310	-1.5511	0.0161243
ENSSSCG00000010044	-2.46242	0.0163785
ENSSSCG00000017927	-1.21537	0.0163884
ENSSSCG00000013100	-1.92837	0.0164308
ENSSSCG00000037918	-1.58954	0.0164805
ENSSSCG00000000916	-1.03908	0.0165006
ENSSSCG00000024313	-1.10991	0.0166153
ENSSSCG00000003229	-1.10055	0.016968
ENSSSCG00000031487	-1.01646	0.0169835
ENSSSCG00000002712	-1.04726	0.0170449
ENSSSCG00000016459	-1.26823	0.0170537
ENSSSCG00000037433	-2.78704	0.0172775
ENSSSCG00000014919	-1.07472	0.0175559
ENSSSCG00000013637	-1.32253	0.017583
ENSSSCG00000003088	-1.26716	0.017885
ENSSSCG00000032787	-1.29335	0.0179249
ENSSSCG00000011848	-1.33217	0.0180872
ENSSSCG00000012792	-1.08067	0.0183253
ENSSSCG00000033148	-1.04212	0.018572
ENSSSCG00000034211	-2.1454	0.0187394
ENSSSCG00000002386	-1.32671	0.0187854
ENSSSCG00000015901	-2.24234	0.0190334
ENSSSCG00000003419	-1.00254	0.0191165
ENSSSCG00000039244	-1.13725	0.0192012
ENSSSCG00000027252	-1.16492	0.0192389
ENSSSCG00000005740	-2.64537	0.0194195
ENSSSCG00000032019	-1.5886	0.0194807
ENSSSCG00000030345	-1.5922	0.0194948
ENSSSCG00000010461	-1.51788	0.0196069
ENSSSCG00000036789	-1.11695	0.0198282
ENSSSCG00000030278	-1.23288	0.019904
ENSSSCG00000004373	-1.06927	0.0199536
ENSSSCG00000015202	-2.5549	0.0202169
ENSSSCG00000005832	-1.01753	0.0202627
ENSSSCG00000003928	-1.71998	0.0204323
ENSSSCG00000007995	-1.03107	0.020599
ENSSSCG00000034722	-1.10911	0.0206039
ENSSSCG00000018046	-3.80534	0.0207718
ENSSSCG00000005085	-2.034	0.0210491
ENSSSCG00000038348	-1.29478	0.021312
ENSSSCG00000011197	-1.0638	0.0213925
ENSSSCG00000002953	-1.30256	0.0214336
ENSSSCG00000037214	-2.16753	0.0215859
ENSSSCG00000012979	-1.03454	0.0217226
ENSSSCG00000040203	-1.14558	0.021747
ENSSSCG00000013041	-1.00153	0.0218681
ENSSSCG00000013226	-1.20546	0.0219817
ENSSSCG00000022738	-2.56768	0.0221836
ENSSSCG00000002813	-1.12921	0.0225605
ENSSSCG00000034024	-1.70009	0.0226954
ENSSSCG00000003261	-1.03621	0.0230182
ENSSSCG00000025271	-1.56474	0.0230421
ENSSSCG00000021557	-1.03004	0.0230589
ENSSSCG00000014395	-1.07573	0.023096
ENSSSCG00000013784	-1.07144	0.0232271
ENSSSCG00000037106	-1.83954	0.0234287
ENSSSCG00000001691	-1.08247	0.023505
ENSSSCG00000037141	-2.21338	0.0235348
ENSSSCG00000035297	-1.33125	0.0238296
ENSSSCG00000024389	-1.43095	0.0240066
ENSSSCG00000040957	-1.09906	0.0240295
ENSSSCG00000008578	-1.004	0.0240898
ENSSSCG00000033822	-1.53021	0.024407
ENSSSCG00000010814	-1.62283	0.0247851
ENSSSCG00000027019	-2.6878	0.0248358
ENSSSCG00000002550	-1.07788	0.0248986
ENSSSCG00000038006	-1.42874	0.0249496
ENSSSCG00000017538	-1.461	0.0251015
ENSSSCG00000040575	-1.8681	0.0251174
ENSSSCG00000040913	-1.5172	0.0252046
ENSSSCG00000003569	-1.04817	0.0252705
ENSSSCG00000010568	-1.19545	0.0256111
ENSSSCG00000017754	-1.54189	0.025648
ENSSSCG00000005661	-1.1889	0.0256866
ENSSSCG00000027093	-1.12474	0.0257062
ENSSSCG00000029945	-1.25308	0.0265843
ENSSSCG00000027070	-1.06098	0.0267262
ENSSSCG00000039612	-1.00548	0.0270503
ENSSSCG00000023540	-2.08409	0.0271907
ENSSSCG00000022187	-1.22548	0.027276
ENSSSCG00000017359	-1.18131	0.0273751
ENSSSCG00000007198	-1.36163	0.0281736
ENSSSCG00000003851	-1.20167	0.0282908
ENSSSCG00000009921	-4.1021	0.0284836
ENSSSCG00000034741	-5.03176	0.0284982
ENSSSCG00000035062	-1.04025	0.0288336
ENSSSCG00000032838	-1.72333	0.0289173
ENSSSCG00000038646	-1.08171	0.0289355
ENSSSCG00000014560	-1.16303	0.0290274
ENSSSCG00000011325	-1.41275	0.0290617
ENSSSCG00000025527	-3.44146	0.0294291
ENSSSCG00000002620	-1.39236	0.0295787
ENSSSCG00000015802	-1.16533	0.0297344
ENSSSCG00000032416	-1.32848	0.0299138
ENSSSCG00000004679	-1.17375	0.0305129
ENSSSCG00000010039	-2.13403	0.0305314
ENSSSCG00000006556	-1.59637	0.0305377
ENSSSCG00000004089	-1.31357	0.0305625
ENSSSCG00000036318	-2.90215	0.0309134
ENSSSCG00000009684	-1.03367	0.0310037
ENSSSCG00000027922	-2.77698	0.0314417
ENSSSCG00000024736	-1.13227	0.0315983
ENSSSCG00000015340	-1.19913	0.0318507
ENSSSCG00000017283	-2.21721	0.0321311
ENSSSCG00000032679	-2.65343	0.0321494
ENSSSCG00000013625	-2.58841	0.0324637
ENSSSCG00000014823	-1.71916	0.0324752
ENSSSCG00000017380	-1.42545	0.0327456
ENSSSCG00000000857	-1.55444	0.0327943
ENSSSCG00000029050	-1.04942	0.0333409
ENSSSCG00000017466	-2.42741	0.0337018
ENSSSCG00000015073	-1.0299	0.0340451
ENSSSCG00000038013	-2.40906	0.0340865
ENSSSCG00000012278	-1.39716	0.0342196
ENSSSCG00000025525	-1.0345	0.0343159
ENSSSCG00000034351	-2.03724	0.0344744
ENSSSCG00000036235	-1.02137	0.0345999
ENSSSCG00000011077	-1.08871	0.0346452
ENSSSCG00000006475	-1.61284	0.0353225
ENSSSCG00000032163	-4.91135	0.0356209
ENSSSCG00000017640	-1.4445	0.035828
ENSSSCG00000011549	-1.5839	0.0364866
ENSSSCG00000012699	-1.13283	0.036666
ENSSSCG00000028530	-1.0406	0.0367014
ENSSSCG00000026526	-1.57188	0.0378211
ENSSSCG00000000660	-1.94335	0.0384941
ENSSSCG00000009931	-1.40025	0.0385882
ENSSSCG00000000040	-3.1299	0.0390467
ENSSSCG00000037347	-1.35485	0.0391244
ENSSSCG00000036572	-2.70109	0.0393319
ENSSSCG00000032857	-2.49535	0.0394378
ENSSSCG00000033114	-3.3838	0.0394996
ENSSSCG00000021515	-1.8301	0.0395801
ENSSSCG00000002388	-1.50281	0.0398342
ENSSSCG00000038184	-2.98304	0.0404232
ENSSSCG00000031736	-1.23677	0.040445
ENSSSCG00000009666	-1.06268	0.0404961
ENSSSCG00000004308	-5.03491	0.0406245
ENSSSCG00000008308	-2.58357	0.0408418
ENSSSCG00000022726	-1.75173	0.0411454
ENSSSCG00000012326	-1.148	0.0419794
ENSSSCG00000017896	-1.63515	0.0421659
ENSSSCG00000017376	-1.3536	0.0421719
ENSSSCG00000014558	-1.0594	0.0426135
ENSSSCG00000029837	-1.09288	0.0434112
ENSSSCG00000003108	-2.30296	0.043635
ENSSSCG00000023525	-1.56129	0.0436951
ENSSSCG00000017208	-1.02942	0.0437963
ENSSSCG00000011324	-2.13111	0.0438844
ENSSSCG00000026180	-1.10785	0.0442407
ENSSSCG00000017258	-1.40071	0.0449861
ENSSSCG00000024428	-1.68772	0.0452313
ENSSSCG00000035374	-1.67757	0.0453829
ENSSSCG00000031364	-3.4602	0.0456131
ENSSSCG00000040835	-1.21831	0.0457043
ENSSSCG00000007710	-1.09786	0.0457447
ENSSSCG00000004218	-2.06127	0.0457936
ENSSSCG00000036078	-1.32816	0.0458576
ENSSSCG00000032282	-1.5121	0.0461044
ENSSSCG00000010224	-1.30916	0.0461242
ENSSSCG00000006529	-1.05002	0.0461815
ENSSSCG00000039715	-1.15088	0.0467538
ENSSSCG00000021598	-1.38371	0.0469024
ENSSSCG00000040160	-1.09803	0.0470979
ENSSSCG00000001427	-1.09672	0.0471945
ENSSSCG00000017498	-1.3656	0.0473779
ENSSSCG00000036157	-2.00888	0.0474559
ENSSSCG00000005494	-1.68045	0.0478028
ENSSSCG00000000271	-1.88347	0.0479771
ENSSSCG00000000139	-1.55958	0.0481545
ENSSSCG00000034035	-1.20653	0.0481734
ENSSSCG00000034570	-1.58974	0.0482643
ENSSSCG00000017416	-1.83255	0.0488862
ENSSSCG00000005400	-1.63844	0.0496107
ENSSSCG00000033553	-2.50212	0.0498396
ENSSSCG00000010456	-1.15989	0.0499084

## Sheet: Table S6
Table S6. Differentially expressed genes at the transcript level
ID	num	pvalue	class	Pvalue	Qvalue	Up	Down	fg_num	bg_num
GO:0005746 mitochondrial respirasome	19	1.29747e-09	Cellular Component	1.29747e-09	1.29747e-09	0	19	19	96
GO:0005622 intracellular anatomical structure	510	3.5658e-09	Cellular Component	3.5658e-09	3.5658e-09	154	356	510	12279
GO:0043292 contractile fiber	24	4.34445e-09	Cellular Component	4.34445e-09	4.34445e-09	1	23	24	162
GO:0070469 respirasome	20	4.3742e-09	Cellular Component	4.3742e-09	4.3742e-09	0	20	20	114
GO:0030016 myofibril	23	1.13513e-08	Cellular Component	1.13513e-08	1.13513e-08	1	22	23	157
GO:0044281 small molecule metabolic process	91	5.23706e-08	Biological Process	5.23706e-08	5.23706e-08	15	76	91	1402
GO:0030017 sarcomere	20	1.22547e-07	Cellular Component	1.22547e-07	1.22547e-07	0	20	20	138
GO:0016491 oxidoreductase activity	54	2.32918e-07	Molecular Function	2.32918e-07	2.32918e-07	5	49	54	708
GO:0043229 intracellular organelle	450	2.85402e-07	Cellular Component	2.85402e-07	2.85402e-07	136	314	450	10754
GO:0006091 generation of precursor metabolites and energy	36	3.14946e-07	Biological Process	3.14946e-07	3.14946e-07	5	31	36	387
GO:0015980 energy derivation by oxidation of organic compounds	29	3.18918e-07	Biological Process	3.18918e-07	3.18918e-07	2	27	29	274
GO:0043226 organelle	460	3.36852e-07	Cellular Component	3.36852e-07	3.36852e-07	140	320	460	11057
GO:0009060 aerobic respiration	21	8.49395e-07	Biological Process	8.49395e-07	8.49395e-07	0	21	21	167
GO:0009628 response to abiotic stimulus	51	1.59387e-06	Biological Process	1.59387e-06	1.59387e-06	17	34	51	690
GO:0045333 cellular respiration	23	2.30394e-06	Biological Process	2.30394e-06	2.30394e-06	0	23	23	207
GO:0046034 ATP metabolic process	26	4.01575e-06	Biological Process	4.01575e-06	4.01575e-06	2	24	26	261
GO:0070069 cytochrome complex	10	5.51886e-06	Cellular Component	5.51886e-06	5.51886e-06	0	10	10	47
GO:0007517 muscle organ development	23	7.52099e-06	Biological Process	7.52099e-06	7.52099e-06	6	17	23	222
GO:1990204 oxidoreductase complex	16	8.34636e-06	Cellular Component	8.34636e-06	8.34636e-06	1	15	16	122
GO:0009887 animal organ morphogenesis	55	1.12949e-05	Biological Process	1.12949e-05	1.12949e-05	15	40	55	820

## Sheet: Table S7
Table S7. Differentially expressed genes at the translational level
Gene ID	Log2 FoldChange	P-Value
ENSSSCG00000035520	8.54221	1.63e-08
ENSSSCG00000011194	1.9734	6.82e-07
ENSSSCG00000006729	2.44389	7.38e-07
ENSSSCG00000014143	8.05298	8.53e-07
ENSSSCG00000015872	2.1552	2.34e-06
ENSSSCG00000036948	2.43429	2.41e-06
ENSSSCG00000038644	3.21206	6.82e-06
ENSSSCG00000037499	1.80548	1.74e-05
ENSSSCG00000007231	1.63158	1.99e-05
ENSSSCG00000005582	2.86347	4.86e-05
ENSSSCG00000017791	1.51141	5.27e-05
ENSSSCG00000004094	1.5734	5.27e-05
ENSSSCG00000012653	1.6539	6.28e-05
ENSSSCG00000011782	1.69074	9.44e-05
ENSSSCG00000014838	2.05255	0.000250593
ENSSSCG00000036836	6.71022	0.00027912
ENSSSCG00000009788	2.33364	0.000448162
ENSSSCG00000009125	1.53305	0.000467095
ENSSSCG00000014280	1.84109	0.000496603
ENSSSCG00000035428	5.77796	0.000618099
ENSSSCG00000040013	1.40438	0.000721825
ENSSSCG00000010569	1.34081	0.000767592
ENSSSCG00000022953	3.06127	0.000819693
ENSSSCG00000006090	1.93337	0.000905915
ENSSSCG00000000804	1.38141	0.000914871
ENSSSCG00000007770	3.4667	0.000918664
ENSSSCG00000016111	1.32387	0.000937219
ENSSSCG00000025447	1.58373	0.000942339
ENSSSCG00000037565	1.57047	0.000965309
ENSSSCG00000017301	1.47705	0.00108306
ENSSSCG00000010198	1.67212	0.00108374
ENSSSCG00000011213	1.54003	0.00109478
ENSSSCG00000035296	4.302	0.00113506
ENSSSCG00000004149	2.67598	0.00145118
ENSSSCG00000031868	1.30598	0.00147426
ENSSSCG00000035196	1.63755	0.00156314
ENSSSCG00000037532	2.51369	0.00156889
ENSSSCG00000029901	1.23683	0.00157246
ENSSSCG00000011133	2.66258	0.00161212
ENSSSCG00000008221	1.47356	0.0016817
ENSSSCG00000022895	1.36639	0.00168332
ENSSSCG00000026894	2.68557	0.00171599
ENSSSCG00000000248	5.57353	0.00178705
ENSSSCG00000024777	1.32256	0.00221493
ENSSSCG00000007355	1.60211	0.0023152
ENSSSCG00000024517	1.1249	0.00234522
ENSSSCG00000037977	2.03598	0.00235587
ENSSSCG00000010200	1.35353	0.00242545
ENSSSCG00000004595	1.43075	0.00244132
ENSSSCG00000016918	1.94983	0.00257012
ENSSSCG00000004347	1.64533	0.00260061
ENSSSCG00000005944	1.55848	0.00272303
ENSSSCG00000033675	5.87813	0.00299994
ENSSSCG00000011561	4.24786	0.00312972
ENSSSCG00000012411	1.39322	0.00316753
ENSSSCG00000015333	1.41854	0.00323335
ENSSSCG00000016613	2.19708	0.00325557
ENSSSCG00000017555	1.37463	0.00340264
ENSSSCG00000005368	3.50358	0.00348379
ENSSSCG00000009960	1.77562	0.00348894
ENSSSCG00000009048	1.83972	0.00350954
ENSSSCG00000012663	2.56418	0.00358675
ENSSSCG00000034474	3.0606	0.00375158
ENSSSCG00000004576	1.08265	0.00384896
ENSSSCG00000023357	1.05915	0.00386096
ENSSSCG00000011750	3.08373	0.00412944
ENSSSCG00000004973	1.14381	0.00455512
ENSSSCG00000037954	1.15454	0.0046125
ENSSSCG00000024635	1.32877	0.00469381
ENSSSCG00000010672	1.41805	0.00479033
ENSSSCG00000008190	1.77846	0.00480382
ENSSSCG00000008504	1.22707	0.00484503
ENSSSCG00000017593	2.18947	0.00485933
ENSSSCG00000034191	1.20328	0.00500913
ENSSSCG00000016554	1.72371	0.00506047
ENSSSCG00000002844	1.26278	0.00514845
ENSSSCG00000036139	2.73557	0.00515694
ENSSSCG00000010483	2.01928	0.00516425
ENSSSCG00000001097	1.43943	0.00539182
ENSSSCG00000034200	1.20048	0.00553861
ENSSSCG00000012741	1.81234	0.00619535
ENSSSCG00000029200	3.32873	0.00620057
ENSSSCG00000022155	1.25456	0.00628483
ENSSSCG00000011521	1.03301	0.00634506
ENSSSCG00000015271	1.47303	0.00635693
ENSSSCG00000005890	1.69715	0.00636808
ENSSSCG00000038919	1.51263	0.00685107
ENSSSCG00000040732	1.32057	0.00704434
ENSSSCG00000009119	3.11099	0.00707667
ENSSSCG00000010298	3.14297	0.00726411
ENSSSCG00000004889	5.26962	0.00732413
ENSSSCG00000016823	1.86828	0.00733685
ENSSSCG00000025820	1.19528	0.00743109
ENSSSCG00000028109	1.75564	0.00761305
ENSSSCG00000001473	2.74994	0.00801952
ENSSSCG00000013344	1.18013	0.0080215
ENSSSCG00000008201	1.50876	0.00827435
ENSSSCG00000005078	1.16842	0.00829557
ENSSSCG00000038859	1.58786	0.00848393
ENSSSCG00000013125	1.00423	0.00864726
ENSSSCG00000035835	3.13382	0.00870443
ENSSSCG00000004861	1.14587	0.00871972
ENSSSCG00000005288	1.18304	0.00889947
ENSSSCG00000016606	1.04884	0.0090106
ENSSSCG00000003439	1.5728	0.00904047
ENSSSCG00000001779	1.02973	0.00920776
ENSSSCG00000039134	1.14164	0.00930507
ENSSSCG00000001659	2.14289	0.00953946
ENSSSCG00000003630	1.01895	0.00960659
ENSSSCG00000012266	1.65867	0.00961502
ENSSSCG00000017592	1.63834	0.00973626
ENSSSCG00000024361	1.70404	0.00987975
ENSSSCG00000011104	1.19555	0.00994656
ENSSSCG00000017406	1.00573	0.010131
ENSSSCG00000009886	1.73292	0.0101922
ENSSSCG00000036027	1.8896	0.0104332
ENSSSCG00000034189	2.36591	0.0109076
ENSSSCG00000011071	3.03245	0.0111164
ENSSSCG00000022869	1.73272	0.0113814
ENSSSCG00000009563	1.45898	0.0115696
ENSSSCG00000036570	1.85171	0.0117365
ENSSSCG00000017358	2.12379	0.0119309
ENSSSCG00000022932	1.68827	0.01231
ENSSSCG00000007895	1.12415	0.0125036
ENSSSCG00000006059	2.85607	0.0126556
ENSSSCG00000040697	1.35188	0.0129602
ENSSSCG00000040333	1.73962	0.0130732
ENSSSCG00000023829	2.22748	0.0132369
ENSSSCG00000004144	1.23549	0.0132749
ENSSSCG00000016401	3.01698	0.0134067
ENSSSCG00000008144	1.15477	0.0134907
ENSSSCG00000009134	1.28014	0.01362
ENSSSCG00000027628	1.0351	0.0136956
ENSSSCG00000000839	1.77916	0.0137294
ENSSSCG00000001597	1.51524	0.0139556
ENSSSCG00000008218	1.0901	0.0140245
ENSSSCG00000024972	1.37087	0.014213
ENSSSCG00000034841	1.47461	0.0142812
ENSSSCG00000021871	5.18646	0.0143095
ENSSSCG00000016173	1.6051	0.0144168
ENSSSCG00000006519	1.53807	0.0144959
ENSSSCG00000004717	1.04073	0.0147212
ENSSSCG00000004705	1.08686	0.0147453
ENSSSCG00000021285	1.04343	0.0149472
ENSSSCG00000017733	2.06862	0.0149658
ENSSSCG00000014989	1.63693	0.016087
ENSSSCG00000011602	1.53387	0.0161877
ENSSSCG00000010403	1.50968	0.0164571
ENSSSCG00000004484	1.23454	0.0168663
ENSSSCG00000009822	2.01623	0.0173901
ENSSSCG00000006281	2.22943	0.0174925
ENSSSCG00000032398	1.71846	0.017593
ENSSSCG00000004949	5.09802	0.01777
ENSSSCG00000032343	1.92449	0.0178589
ENSSSCG00000006282	1.49668	0.0178964
ENSSSCG00000005785	1.36013	0.0180822
ENSSSCG00000011467	1.65479	0.0182005
ENSSSCG00000004254	1.9588	0.0182535
ENSSSCG00000039877	1.41902	0.018897
ENSSSCG00000008363	1.03894	0.0192992
ENSSSCG00000038650	1.089	0.0194125
ENSSSCG00000031705	1.10072	0.0194658
ENSSSCG00000004583	1.94221	0.0195345
ENSSSCG00000021466	1.56124	0.0197906
ENSSSCG00000001885	1.39271	0.0199326
ENSSSCG00000005494	1.32762	0.0204681
ENSSSCG00000037144	1.02436	0.0205285
ENSSSCG00000031459	1.15337	0.0214444
ENSSSCG00000029323	3.19215	0.0215922
ENSSSCG00000038178	3.19216	0.0216084
ENSSSCG00000009226	1.52915	0.021664
ENSSSCG00000037465	1.11933	0.0227224
ENSSSCG00000009943	1.10769	0.0242524
ENSSSCG00000028523	1.76143	0.0247608
ENSSSCG00000008478	1.23501	0.0250673
ENSSSCG00000005058	2.57699	0.025236
ENSSSCG00000037263	1.15837	0.0253531
ENSSSCG00000009164	1.95226	0.0256982
ENSSSCG00000008985	1.90548	0.027722
ENSSSCG00000001738	2.01088	0.0277397
ENSSSCG00000027480	1.40445	0.0284099
ENSSSCG00000016848	1.41715	0.0284486
ENSSSCG00000005983	1.82294	0.0284903
ENSSSCG00000039935	1.88662	0.0292807
ENSSSCG00000000512	1.51578	0.0293004
ENSSSCG00000015314	1.35301	0.0293533
ENSSSCG00000038730	1.05208	0.0294423
ENSSSCG00000003979	2.13114	0.0294627
ENSSSCG00000006610	1.47127	0.030045
ENSSSCG00000031744	1.12878	0.0304784
ENSSSCG00000037313	1.50698	0.0307588
ENSSSCG00000007958	1.47825	0.0309712
ENSSSCG00000024463	1.31637	0.0313658
ENSSSCG00000000233	1.14679	0.0313944
ENSSSCG00000012134	3.55771	0.0315165
ENSSSCG00000002860	1.25553	0.0315673
ENSSSCG00000024669	1.10071	0.0318756
ENSSSCG00000008691	2.65322	0.0320215
ENSSSCG00000010121	1.22406	0.0324544
ENSSSCG00000017795	1.61154	0.0326753
ENSSSCG00000001426	3.39374	0.0329655
ENSSSCG00000031513	1.07598	0.0330862
ENSSSCG00000029408	1.8776	0.0333875
ENSSSCG00000030443	1.24789	0.0339847
ENSSSCG00000000846	1.17221	0.0350607
ENSSSCG00000013490	1.30852	0.0351054
ENSSSCG00000022993	3.32773	0.0353373
ENSSSCG00000002988	3.30531	0.0353788
ENSSSCG00000002904	2.7413	0.0354074
ENSSSCG00000009820	1.414	0.0357295
ENSSSCG00000009616	1.37277	0.035984
ENSSSCG00000002516	1.48108	0.03605
ENSSSCG00000038401	1.15028	0.0363482
ENSSSCG00000021473	1.56639	0.0367765
ENSSSCG00000038475	1.30472	0.0369549
ENSSSCG00000040728	1.36719	0.03784
ENSSSCG00000009035	2.97819	0.0381632
ENSSSCG00000001063	1.14014	0.0384851
ENSSSCG00000032490	1.8199	0.0387193
ENSSSCG00000036036	1.26288	0.0388833
ENSSSCG00000028005	1.07327	0.039256
ENSSSCG00000006894	1.84751	0.0397773
ENSSSCG00000011916	1.04153	0.0401543
ENSSSCG00000003805	1.04205	0.0402653
ENSSSCG00000007909	2.55788	0.0405599
ENSSSCG00000007324	1.36431	0.0406151
ENSSSCG00000004199	1.02961	0.0411444
ENSSSCG00000022353	1.29062	0.0416972
ENSSSCG00000006871	2.56044	0.0419743
ENSSSCG00000014232	1.69571	0.0420062
ENSSSCG00000021026	1.66425	0.0421143
ENSSSCG00000014579	1.35239	0.042796
ENSSSCG00000015820	1.03167	0.0434209
ENSSSCG00000012835	3.46211	0.0434426
ENSSSCG00000015669	1.21295	0.0444775
ENSSSCG00000036952	1.39752	0.0445844
ENSSSCG00000040349	1.46235	0.0450296
ENSSSCG00000000005	2.80527	0.0455333
ENSSSCG00000006203	1.20611	0.045694
ENSSSCG00000026422	3.36974	0.0457062
ENSSSCG00000029593	1.07227	0.0457989
ENSSSCG00000009428	4.67037	0.0464107
ENSSSCG00000039562	2.63258	0.0465621
ENSSSCG00000011417	1.05756	0.0467046
ENSSSCG00000022778	1.52108	0.0468204
ENSSSCG00000031773	1.11423	0.0486637
ENSSSCG00000031101	1.78483	0.0489894
ENSSSCG00000039025	1.69349	0.0497621
ENSSSCG00000008854	2.08413	0.0497888
ENSSSCG00000021289	1.23445	0.0499239
ENSSSCG00000003357	-10.596	2.87e-24
ENSSSCG00000016923	-9.16682	1.74e-21
ENSSSCG00000008294	-4.49648	4.55e-08
ENSSSCG00000037457	-2.17517	3.53e-07
ENSSSCG00000010522	-2.94067	7.9e-07
ENSSSCG00000022295	-3.66221	8.79e-06
ENSSSCG00000036569	-1.7774	9.29e-06
ENSSSCG00000036883	-2.71937	1.34e-05
ENSSSCG00000011496	-2.22697	1.88e-05
ENSSSCG00000028446	-2.20886	2.58e-05
ENSSSCG00000033735	-1.79348	3.55e-05
ENSSSCG00000011848	-2.07256	5.28e-05
ENSSSCG00000005636	-2.25653	5.51e-05
ENSSSCG00000031503	-1.56283	6.86e-05
ENSSSCG00000002274	-1.80689	8.27e-05
ENSSSCG00000010330	-2.07119	8.59e-05
ENSSSCG00000030345	-6.21762	0.000130662
ENSSSCG00000015474	-3.51423	0.000156331
ENSSSCG00000023915	-1.40271	0.000191975
ENSSSCG00000013028	-1.38683	0.000202546
ENSSSCG00000024564	-1.51595	0.00023407
ENSSSCG00000022099	-1.87507	0.000253177
ENSSSCG00000014560	-1.70394	0.000331197
ENSSSCG00000010850	-1.81782	0.000368036
ENSSSCG00000001804	-1.8466	0.000385129
ENSSSCG00000023498	-2.18753	0.000398637
ENSSSCG00000025751	-1.43807	0.000401436
ENSSSCG00000013513	-2.94866	0.0004258
ENSSSCG00000032838	-2.01202	0.000456368
ENSSSCG00000036060	-1.51741	0.000463532
ENSSSCG00000002007	-1.40187	0.00048774
ENSSSCG00000006391	-1.55799	0.000597402
ENSSSCG00000010992	-1.92194	0.000599667
ENSSSCG00000003903	-1.43361	0.000623663
ENSSSCG00000010144	-1.39155	0.000636962
ENSSSCG00000037646	-1.67045	0.00078914
ENSSSCG00000011538	-1.87356	0.000821487
ENSSSCG00000005911	-1.809	0.000836547
ENSSSCG00000009290	-2.07839	0.000859654
ENSSSCG00000010936	-2.7825	0.000889247
ENSSSCG00000032720	-1.43355	0.00090566
ENSSSCG00000001695	-1.86338	0.000961302
ENSSSCG00000001835	-1.41534	0.000964551
ENSSSCG00000038032	-1.18938	0.000967109
ENSSSCG00000013374	-2.82662	0.000973931
ENSSSCG00000038071	-2.56078	0.000988039
ENSSSCG00000025651	-1.51865	0.00104022
ENSSSCG00000031489	-1.29034	0.00111857
ENSSSCG00000006771	-1.4441	0.00112228
ENSSSCG00000038507	-1.50523	0.00120624
ENSSSCG00000009825	-1.32881	0.00129783
ENSSSCG00000000576	-1.20982	0.00136295
ENSSSCG00000009193	-2.98177	0.00143972
ENSSSCG00000032081	-1.30723	0.00144613
ENSSSCG00000029849	-1.59447	0.00154145
ENSSSCG00000035760	-6.33705	0.00154869
ENSSSCG00000038255	-1.65314	0.00156845
ENSSSCG00000001852	-1.18302	0.00157211
ENSSSCG00000011453	-1.45588	0.00158758
ENSSSCG00000036724	-1.57563	0.00162792
ENSSSCG00000011592	-1.76059	0.00167587
ENSSSCG00000035400	-1.56753	0.00168141
ENSSSCG00000033327	-1.40735	0.00168647
ENSSSCG00000023050	-1.74397	0.00171684
ENSSSCG00000005338	-3.07399	0.0017576
ENSSSCG00000013354	-3.07299	0.00180201
ENSSSCG00000006835	-1.15537	0.0018941
ENSSSCG00000006153	-1.29251	0.00198597
ENSSSCG00000012164	-1.66877	0.00199323
ENSSSCG00000035532	-1.19894	0.00222651
ENSSSCG00000003612	-1.18815	0.00228839
ENSSSCG00000040388	-2.62779	0.00229197
ENSSSCG00000031728	-1.64571	0.00232215
ENSSSCG00000010493	-1.95446	0.00243925
ENSSSCG00000016548	-1.3488	0.00247263
ENSSSCG00000005319	-1.29382	0.00249131
ENSSSCG00000035762	-1.23303	0.00251604
ENSSSCG00000007995	-1.42558	0.0025227
ENSSSCG00000038399	-1.36126	0.00252964
ENSSSCG00000040145	-2.78124	0.00272095
ENSSSCG00000013734	-1.95404	0.00273867
ENSSSCG00000006243	-1.68997	0.00281514
ENSSSCG00000013736	-1.2173	0.00281637
ENSSSCG00000027907	-1.16437	0.00286988
ENSSSCG00000010073	-1.19472	0.0028877
ENSSSCG00000016502	-2.25843	0.00296634
ENSSSCG00000009808	-1.67406	0.003019
ENSSSCG00000005316	-1.06256	0.00301989
ENSSSCG00000017544	-1.14265	0.00304834
ENSSSCG00000027307	-1.20747	0.00310903
ENSSSCG00000021837	-2.25743	0.00320882
ENSSSCG00000039782	-1.14983	0.00328889
ENSSSCG00000020783	-1.4038	0.00338164
ENSSSCG00000012699	-1.23775	0.00338387
ENSSSCG00000013615	-1.07171	0.00341781
ENSSSCG00000035176	-1.68179	0.00345393
ENSSSCG00000007350	-1.88028	0.00346733
ENSSSCG00000003691	-1.19561	0.00356323
ENSSSCG00000012434	-1.56052	0.00356419
ENSSSCG00000017177	-1.65142	0.0036894
ENSSSCG00000032320	-2.95908	0.00379053
ENSSSCG00000005095	-3.24471	0.00394227
ENSSSCG00000002712	-1.80502	0.00403311
ENSSSCG00000010079	-1.42248	0.00410416
ENSSSCG00000036787	-3.73054	0.00415276
ENSSSCG00000012842	-1.13546	0.00450089
ENSSSCG00000018023	-1.4261	0.0047304
ENSSSCG00000015949	-1.13091	0.00482434
ENSSSCG00000010317	-1.29421	0.0048564
ENSSSCG00000023807	-1.22691	0.00509972
ENSSSCG00000018086	-1.39302	0.00511305
ENSSSCG00000007585	-1.19829	0.00518303
ENSSSCG00000010461	-1.39143	0.00519817
ENSSSCG00000028020	-1.26079	0.00532913
ENSSSCG00000015886	-1.57053	0.00538331
ENSSSCG00000037105	-1.566	0.00538554
ENSSSCG00000003546	-2.54271	0.00539079
ENSSSCG00000022358	-1.78288	0.00543134
ENSSSCG00000010537	-1.48289	0.00545039
ENSSSCG00000017626	-1.13772	0.0056841
ENSSSCG00000004957	-1.49358	0.00570312
ENSSSCG00000011951	-3.83403	0.0057183
ENSSSCG00000034994	-1.26549	0.00572289
ENSSSCG00000014100	-1.99621	0.00588424
ENSSSCG00000040845	-1.04707	0.00600129
ENSSSCG00000002388	-4.25159	0.00619118
ENSSSCG00000004101	-2.00302	0.00630342
ENSSSCG00000039962	-1.2311	0.00636422
ENSSSCG00000013303	-2.11477	0.0064672
ENSSSCG00000000292	-2.32253	0.00652605
ENSSSCG00000031918	-1.08776	0.00674809
ENSSSCG00000014371	-1.48021	0.00695627
ENSSSCG00000025527	-5.45668	0.00706675
ENSSSCG00000010683	-1.44454	0.0071058
ENSSSCG00000036534	-1.74546	0.00715836
ENSSSCG00000001502	-1.08623	0.00727773
ENSSSCG00000030015	-2.14236	0.00754573
ENSSSCG00000004499	-1.02289	0.00755179
ENSSSCG00000020801	-1.60631	0.00763281
ENSSSCG00000013883	-1.9139	0.00768177
ENSSSCG00000016432	-1.72079	0.00799614
ENSSSCG00000008562	-1.47876	0.0080132
ENSSSCG00000007524	-1.03278	0.00804366
ENSSSCG00000029212	-1.25858	0.00806134
ENSSSCG00000038646	-1.41901	0.00813754
ENSSSCG00000033786	-1.2433	0.00813899
ENSSSCG00000015250	-2.07264	0.00845288
ENSSSCG00000016949	-1.81589	0.00863397
ENSSSCG00000028197	-1.55713	0.00865514
ENSSSCG00000021059	-1.76333	0.00866343
ENSSSCG00000017613	-1.44257	0.00869096
ENSSSCG00000006089	-1.03984	0.0088066
ENSSSCG00000037039	-1.1588	0.00884645
ENSSSCG00000001532	-1.00917	0.00916756
ENSSSCG00000040860	-1.39056	0.00919391
ENSSSCG00000001858	-1.67869	0.0092402
ENSSSCG00000005626	-1.83468	0.00942698
ENSSSCG00000033983	-2.03794	0.00952407
ENSSSCG00000010464	-1.16499	0.00962164
ENSSSCG00000012996	-1.98248	0.0097256
ENSSSCG00000010721	-5.0776	0.0100002
ENSSSCG00000014396	-1.0621	0.01002
ENSSSCG00000012657	-1.18848	0.0102373
ENSSSCG00000013879	-1.06806	0.0102841
ENSSSCG00000018081	-1.3891	0.0103669
ENSSSCG00000037869	-1.39121	0.0104508
ENSSSCG00000020785	-1.03616	0.0105195
ENSSSCG00000017114	-1.1828	0.0105443
ENSSSCG00000008304	-1.60545	0.0105924
ENSSSCG00000005965	-2.19422	0.0105927
ENSSSCG00000017927	-1.51239	0.0109092
ENSSSCG00000011196	-1.21356	0.0109202
ENSSSCG00000036741	-6.37446	0.0110752
ENSSSCG00000017500	-1.05939	0.011127
ENSSSCG00000025940	-1.38526	0.0113417
ENSSSCG00000015973	-1.09314	0.0113612
ENSSSCG00000010132	-1.05224	0.011427
ENSSSCG00000009956	-1.00628	0.011562
ENSSSCG00000033402	-1.04	0.0116503
ENSSSCG00000009748	-5.2879	0.0120479
ENSSSCG00000016216	-1.11692	0.0122065
ENSSSCG00000018075	-1.40763	0.0123714
ENSSSCG00000032213	-1.28326	0.012496
ENSSSCG00000039833	-1.51792	0.0125257
ENSSSCG00000023160	-2.47042	0.012952
ENSSSCG00000032917	-1.67593	0.0129793
ENSSSCG00000005358	-1.95266	0.0130107
ENSSSCG00000004022	-1.02198	0.013044
ENSSSCG00000037081	-2.34816	0.0131514
ENSSSCG00000033190	-1.29706	0.0131894
ENSSSCG00000013856	-1.38321	0.0133354
ENSSSCG00000012912	-1.83454	0.0133583
ENSSSCG00000038320	-1.02843	0.0135927
ENSSSCG00000013037	-1.12718	0.0135968
ENSSSCG00000009037	-2.43264	0.0136095
ENSSSCG00000028343	-1.02851	0.0137533
ENSSSCG00000017524	-1.89361	0.0138188
ENSSSCG00000029331	-1.33386	0.0138805
ENSSSCG00000027130	-1.45155	0.0140225
ENSSSCG00000039506	-2.60265	0.0140873
ENSSSCG00000030681	-1.7188	0.0141517
ENSSSCG00000002389	-1.49286	0.0143683
ENSSSCG00000007359	-2.52817	0.014396
ENSSSCG00000031822	-3.04681	0.0144859
ENSSSCG00000026729	-1.69302	0.0145022
ENSSSCG00000024313	-1.24325	0.0149175
ENSSSCG00000027160	-1.69603	0.0152259
ENSSSCG00000026478	-3.3547	0.0158482
ENSSSCG00000009620	-1.58188	0.0160073
ENSSSCG00000017565	-1.25506	0.0160202
ENSSSCG00000029482	-1.51567	0.0161512
ENSSSCG00000015579	-1.97767	0.0163636
ENSSSCG00000026863	-1.09793	0.0164457
ENSSSCG00000026904	-1.15558	0.01666
ENSSSCG00000024667	-1.13442	0.0167461
ENSSSCG00000008232	-1.76272	0.0167631
ENSSSCG00000018042	-5.13726	0.0170233
ENSSSCG00000031154	-1.87755	0.0173377
ENSSSCG00000038082	-1.00633	0.0173868
ENSSSCG00000036789	-1.11015	0.017469
ENSSSCG00000002013	-1.15212	0.0175996
ENSSSCG00000034015	-1.22806	0.0177434
ENSSSCG00000021397	-2.24363	0.0178605
ENSSSCG00000008536	-1.75227	0.0178627
ENSSSCG00000011355	-2.37915	0.0179222
ENSSSCG00000012508	-3.35674	0.0179648
ENSSSCG00000031317	-1.71006	0.0180689
ENSSSCG00000026161	-1.00647	0.0181598
ENSSSCG00000037398	-1.50392	0.0182589
ENSSSCG00000032501	-1.79411	0.0182989
ENSSSCG00000032170	-1.38228	0.0183402
ENSSSCG00000001716	-1.25344	0.0183722
ENSSSCG00000032369	-1.29496	0.0183884
ENSSSCG00000008000	-1.98431	0.0185725
ENSSSCG00000009004	-1.61736	0.0186285
ENSSSCG00000000180	-5.17135	0.0187401
ENSSSCG00000025353	-1.6386	0.0189863
ENSSSCG00000014833	-1.63555	0.0189981
ENSSSCG00000003134	-1.09133	0.0190145
ENSSSCG00000009842	-1.52123	0.0190337
ENSSSCG00000007817	-1.52178	0.0197238
ENSSSCG00000039710	-1.64555	0.0200584
ENSSSCG00000013596	-1.25529	0.020378
ENSSSCG00000017072	-1.37387	0.0204484
ENSSSCG00000007866	-1.9871	0.0205664
ENSSSCG00000032153	-1.56736	0.0207672
ENSSSCG00000011290	-1.28423	0.0207711
ENSSSCG00000024149	-1.90693	0.0207968
ENSSSCG00000022774	-1.06461	0.0208001
ENSSSCG00000024061	-1.71294	0.0209719
ENSSSCG00000003565	-1.5449	0.0210927
ENSSSCG00000012623	-2.01655	0.0210972
ENSSSCG00000033979	-1.31886	0.0212532
ENSSSCG00000012837	-1.12741	0.0213996
ENSSSCG00000018069	-1.25728	0.0215135
ENSSSCG00000017668	-1.19428	0.021553
ENSSSCG00000013927	-1.1894	0.0217019
ENSSSCG00000018065	-1.10067	0.0217153
ENSSSCG00000023803	-1.46911	0.0218247
ENSSSCG00000012318	-1.77989	0.0220121
ENSSSCG00000006745	-3.12419	0.0226532
ENSSSCG00000002349	-1.17779	0.0227231
ENSSSCG00000031698	-1.34949	0.0229137
ENSSSCG00000010116	-1.4976	0.023165
ENSSSCG00000002005	-1.19381	0.0232698
ENSSSCG00000006196	-1.55679	0.0234597
ENSSSCG00000027774	-1.77063	0.0237227
ENSSSCG00000017874	-1.1851	0.0239954
ENSSSCG00000002907	-1.06249	0.0240572
ENSSSCG00000007488	-1.38868	0.0244764
ENSSSCG00000002868	-1.04067	0.0249763
ENSSSCG00000014627	-1.10639	0.0249852
ENSSSCG00000034527	-1.54712	0.0250883
ENSSSCG00000018082	-1.22842	0.0251106
ENSSSCG00000015715	-2.40451	0.0251326
ENSSSCG00000020885	-1.3759	0.0251501
ENSSSCG00000006664	-3.13607	0.0254945
ENSSSCG00000011090	-1.82591	0.0255647
ENSSSCG00000007027	-1.29111	0.0255736
ENSSSCG00000011945	-1.27304	0.0255823
ENSSSCG00000008004	-1.18813	0.0258323
ENSSSCG00000033768	-2.13862	0.0258832
ENSSSCG00000016983	-2.30392	0.026171
ENSSSCG00000037307	-4.93741	0.0267156
ENSSSCG00000008194	-1.39937	0.0271549
ENSSSCG00000015888	-1.07642	0.0274638
ENSSSCG00000014078	-2.1096	0.0277144
ENSSSCG00000011415	-1.06613	0.0278729
ENSSSCG00000021067	-1.50063	0.0280244
ENSSSCG00000036593	-1.73842	0.0281162
ENSSSCG00000000116	-1.05826	0.0284159
ENSSSCG00000022933	-2.19793	0.0285606
ENSSSCG00000010136	-1.23695	0.0289819
ENSSSCG00000011443	-1.1316	0.0291641
ENSSSCG00000030626	-1.90418	0.0291922
ENSSSCG00000009807	-1.64348	0.029596
ENSSSCG00000015583	-1.16478	0.0296075
ENSSSCG00000021494	-1.22702	0.029795
ENSSSCG00000024109	-1.1222	0.0299902
ENSSSCG00000039867	-1.03839	0.0300963
ENSSSCG00000018087	-1.08129	0.0303581
ENSSSCG00000012787	-3.0411	0.0303916
ENSSSCG00000006523	-1.81146	0.0303923
ENSSSCG00000015476	-1.41151	0.0304577
ENSSSCG00000038162	-1.58105	0.030563
ENSSSCG00000035224	-1.35141	0.030777
ENSSSCG00000016605	-1.05034	0.0308349
ENSSSCG00000001810	-1.30204	0.0311417
ENSSSCG00000005437	-1.13055	0.0311432
ENSSSCG00000030673	-1.56925	0.0314289
ENSSSCG00000038038	-2.05315	0.0314799
ENSSSCG00000034708	-1.54832	0.0324326
ENSSSCG00000008789	-2.39559	0.032741
ENSSSCG00000031630	-2.57886	0.0328238
ENSSSCG00000038077	-2.24665	0.0336056
ENSSSCG00000032277	-1.48453	0.0337355
ENSSSCG00000002898	-1.5579	0.0339492
ENSSSCG00000017058	-1.88832	0.0340196
ENSSSCG00000014074	-1.12519	0.0340628
ENSSSCG00000017371	-1.10233	0.0341241
ENSSSCG00000014034	-1.3866	0.0348879
ENSSSCG00000029456	-2.57232	0.035388
ENSSSCG00000005385	-2.03449	0.0355222
ENSSSCG00000016565	-1.40032	0.0356305
ENSSSCG00000036239	-2.38553	0.0356812
ENSSSCG00000031876	-1.21488	0.0357118
ENSSSCG00000032019	-4.88745	0.0359399
ENSSSCG00000027859	-1.47115	0.0359724
ENSSSCG00000021646	-1.01077	0.0362458
ENSSSCG00000009865	-1.41773	0.0363385
ENSSSCG00000002646	-1.04189	0.0368961
ENSSSCG00000017169	-1.1582	0.0372629
ENSSSCG00000002808	-1.22158	0.0373072
ENSSSCG00000018078	-1.05861	0.0373493
ENSSSCG00000017159	-1.23094	0.0373534
ENSSSCG00000008077	-1.71698	0.0374297
ENSSSCG00000011190	-2.2831	0.0377082
ENSSSCG00000015335	-1.72842	0.0378892
ENSSSCG00000022302	-1.31609	0.0380186
ENSSSCG00000027299	-1.1717	0.0381544
ENSSSCG00000017947	-1.09897	0.038802
ENSSSCG00000003420	-1.22216	0.038909
ENSSSCG00000026427	-1.62934	0.0389252
ENSSSCG00000035645	-3.32072	0.0394981
ENSSSCG00000024158	-1.22896	0.039579
ENSSSCG00000018052	-1.73263	0.0396448
ENSSSCG00000031487	-1.18936	0.0397728
ENSSSCG00000034723	-1.38402	0.0398248
ENSSSCG00000033148	-1.08433	0.0411388
ENSSSCG00000026155	-1.78785	0.0411764
ENSSSCG00000017727	-1.1569	0.0411823
ENSSSCG00000035249	-1.54394	0.0412493
ENSSSCG00000010639	-1.36304	0.0420915
ENSSSCG00000003339	-1.18966	0.042362
ENSSSCG00000007432	-1.07122	0.0432554
ENSSSCG00000022324	-3.22593	0.0436653
ENSSSCG00000036820	-1.23202	0.0437527
ENSSSCG00000033212	-1.30552	0.0443667
ENSSSCG00000014798	-1.37959	0.0448548
ENSSSCG00000003192	-1.96015	0.0450702
ENSSSCG00000012350	-2.43934	0.045179
ENSSSCG00000036828	-1.34202	0.045325
ENSSSCG00000001564	-1.05628	0.0457435
ENSSSCG00000040923	-1.62924	0.0457653
ENSSSCG00000000530	-1.90458	0.0459026
ENSSSCG00000010138	-1.91003	0.0459717
ENSSSCG00000039074	-3.26923	0.0460101
ENSSSCG00000008873	-1.08388	0.0460118
ENSSSCG00000008337	-1.03522	0.0471884
ENSSSCG00000010702	-1.13067	0.047189
ENSSSCG00000002815	-1.04737	0.0471903
ENSSSCG00000006556	-1.34314	0.0474105
ENSSSCG00000038708	-2.61955	0.0480531
ENSSSCG00000028512	-1.86031	0.0487599
ENSSSCG00000000175	-2.20187	0.0487998
ENSSSCG00000039196	-1.13032	0.0496123
ENSSSCG00000035795	-1.04948	0.049702

## Sheet: Table S8
Table S8. Differentially expressed genes at the Translation efficiency level
Gene ID	Log2 FoldChange	P-Value
ENSSSCG00000036027	2.05013	0.000168199
ENSSSCG00000011371	1.54352	0.000196305
ENSSSCG00000017906	1.17276	0.000421823
ENSSSCG00000038933	-1.811	0.000567406
ENSSSCG00000037251	1.5822	0.00103581
ENSSSCG00000026990	1.2682	0.00109
ENSSSCG00000009788	2.34357	0.00115272
ENSSSCG00000012850	1.31991	0.00141962
ENSSSCG00000025822	1.1792	0.00161143
ENSSSCG00000040827	1.57461	0.00180733
ENSSSCG00000005890	1.68769	0.00201105
ENSSSCG00000013237	2.96459	0.00224696
ENSSSCG00000002900	1.30084	0.00241575
ENSSSCG00000038919	2.21915	0.0024722
ENSSSCG00000014040	1.25763	0.00251144
ENSSSCG00000013029	1.19618	0.00280742
ENSSSCG00000027988	1.45355	0.0028157
ENSSSCG00000010381	2.57109	0.00288058
ENSSSCG00000038428	1.81854	0.00308595
ENSSSCG00000034014	1.26307	0.00319126
ENSSSCG00000034019	1.55769	0.00335626
ENSSSCG00000011250	1.15131	0.0036008
ENSSSCG00000017382	-1.54526	0.00365711
ENSSSCG00000017727	-1.77772	0.0039222
ENSSSCG00000012862	1.78821	0.00397612
ENSSSCG00000013298	-2.04941	0.00401851
ENSSSCG00000030015	-1.78306	0.00402272
ENSSSCG00000011389	1.61685	0.00411095
ENSSSCG00000001424	1.45289	0.00413327
ENSSSCG00000001504	1.97823	0.00416238
ENSSSCG00000009886	1.62256	0.00418702
ENSSSCG00000037734	1.47614	0.00420385
ENSSSCG00000001428	1.93734	0.00446064
ENSSSCG00000021322	-1.59943	0.00447699
ENSSSCG00000007359	-1.67701	0.00450283
ENSSSCG00000020830	1.44448	0.00471909
ENSSSCG00000034774	1.80065	0.00476024
ENSSSCG00000017957	1.36346	0.0047881
ENSSSCG00000031139	2.20596	0.00542247
ENSSSCG00000003554	-1.72684	0.00550308
ENSSSCG00000036322	1.08034	0.00651471
ENSSSCG00000033334	1.05708	0.00661125
ENSSSCG00000024907	1.78494	0.00678225
ENSSSCG00000032748	1.73092	0.00689712
ENSSSCG00000013901	2.3759	0.00693835
ENSSSCG00000036059	1.64871	0.0071241
ENSSSCG00000032116	1.48151	0.00722857
ENSSSCG00000007817	-2.01402	0.00736625
ENSSSCG00000015423	1.39807	0.00760209
ENSSSCG00000009842	-1.61296	0.00771837
ENSSSCG00000010401	-1.04041	0.00774638
ENSSSCG00000030642	-1.59148	0.00775718
ENSSSCG00000035684	-1.50474	0.00779951
ENSSSCG00000037313	1.81379	0.00811675
ENSSSCG00000023297	-1.03058	0.00831633
ENSSSCG00000024667	-1.1121	0.00851333
ENSSSCG00000008422	-2.48956	0.0088463
ENSSSCG00000034159	1.04727	0.00891174
ENSSSCG00000017795	1.88924	0.00916688
ENSSSCG00000007749	-1.40145	0.00935751
ENSSSCG00000030045	1.00296	0.00952413
ENSSSCG00000038082	-1.00341	0.0095354
ENSSSCG00000036839	1.88339	0.00954312
ENSSSCG00000017398	1.72873	0.0096609
ENSSSCG00000004802	-1.13094	0.00968344
ENSSSCG00000012160	1.29995	0.00969719
ENSSSCG00000034101	1.37198	0.00979316
ENSSSCG00000024881	-1.33668	0.0101348
ENSSSCG00000016754	2.29937	0.0103854
ENSSSCG00000015072	1.16106	0.0104227
ENSSSCG00000007047	2.02333	0.0105721
ENSSSCG00000031513	1.80019	0.0111679
ENSSSCG00000014075	1.07919	0.0111881
ENSSSCG00000025651	-1.76152	0.0112192
ENSSSCG00000028679	-1.07087	0.0112999
ENSSSCG00000015473	-1.52199	0.0113482
ENSSSCG00000009140	-1.42347	0.0113608
ENSSSCG00000033691	1.46234	0.0113746
ENSSSCG00000034722	2.07527	0.0115068
ENSSSCG00000037532	2.40512	0.0118607
ENSSSCG00000011290	-1.04948	0.0119978
ENSSSCG00000001474	-1.01431	0.0129677
ENSSSCG00000032921	1.2831	0.0131491
ENSSSCG00000009888	1.41519	0.0132376
ENSSSCG00000009960	2.28561	0.0132531
ENSSSCG00000012029	-1.2768	0.0133819
ENSSSCG00000002860	1.52095	0.0133856
ENSSSCG00000001903	1.23434	0.0134038
ENSSSCG00000033303	-1.07438	0.0134905
ENSSSCG00000030183	1.66982	0.0136061
ENSSSCG00000004044	-1.02112	0.0138848
ENSSSCG00000034566	1.61675	0.0139275
ENSSSCG00000011723	-1.51015	0.0142209
ENSSSCG00000040186	1.48384	0.0144975
ENSSSCG00000012021	-2.16734	0.0147918
ENSSSCG00000032768	2.18331	0.0152643
ENSSSCG00000029679	1.6699	0.0155061
ENSSSCG00000006663	-1.37666	0.0155312
ENSSSCG00000006893	-1.13243	0.015844
ENSSSCG00000006090	1.60684	0.0164855
ENSSSCG00000036385	1.41424	0.0165682
ENSSSCG00000040162	2.1449	0.0166196
ENSSSCG00000022845	-1.23947	0.0172519
ENSSSCG00000034859	1.85611	0.0174355
ENSSSCG00000008646	-1.2072	0.0175065
ENSSSCG00000003068	2.10571	0.017539
ENSSSCG00000036311	1.9756	0.0179967
ENSSSCG00000003854	1.93358	0.0182468
ENSSSCG00000014899	1.88271	0.018439
ENSSSCG00000002496	1.34016	0.0185434
ENSSSCG00000002436	-1.11652	0.0187281
ENSSSCG00000009372	1.51201	0.018748
ENSSSCG00000016554	2.20612	0.0192025
ENSSSCG00000000276	1.47023	0.0198542
ENSSSCG00000029199	-1.22492	0.0201547
ENSSSCG00000009268	1.56218	0.0206063
ENSSSCG00000011978	-1.39091	0.0209444
ENSSSCG00000018023	-1.54055	0.0210826
ENSSSCG00000004668	-1.72161	0.0211156
ENSSSCG00000035133	-1.52448	0.0216786
ENSSSCG00000003806	-1.16854	0.022051
ENSSSCG00000035983	1.61515	0.0223018
ENSSSCG00000021289	1.81946	0.0224932
ENSSSCG00000033196	-1.10168	0.0226874
ENSSSCG00000010468	-1.15469	0.0228631
ENSSSCG00000037513	-2.02931	0.0229063
ENSSSCG00000006209	-1.40654	0.0229948
ENSSSCG00000038859	1.58236	0.0232105
ENSSSCG00000040888	-1.127	0.0236015
ENSSSCG00000009524	-1.96392	0.0237202
ENSSSCG00000006206	-2.32727	0.0241541
ENSSSCG00000025902	1.18188	0.0243547
ENSSSCG00000002276	2.07986	0.0244143
ENSSSCG00000011782	1.70088	0.0246388
ENSSSCG00000012297	1.04935	0.0246407
ENSSSCG00000037617	-1.06121	0.0251258
ENSSSCG00000011602	1.6455	0.0252496
ENSSSCG00000004383	-1.93222	0.0253278
ENSSSCG00000015027	1.36831	0.025548
ENSSSCG00000008900	-1.68543	0.0256755
ENSSSCG00000011300	-1.3762	0.0257276
ENSSSCG00000039514	1.44182	0.0268223
ENSSSCG00000024669	2.01852	0.0268645
ENSSSCG00000028592	-1.20039	0.0269192
ENSSSCG00000005934	-1.45473	0.026993
ENSSSCG00000039684	1.25032	0.0278635
ENSSSCG00000008821	-1.1129	0.0279695
ENSSSCG00000004705	1.44777	0.0283681
ENSSSCG00000023880	1.54403	0.0284688
ENSSSCG00000040313	-1.05627	0.0285223
ENSSSCG00000017524	-1.2012	0.0288937
ENSSSCG00000023783	1.36584	0.0291938
ENSSSCG00000010430	-1.11766	0.0292705
ENSSSCG00000002680	1.04649	0.0295693
ENSSSCG00000001156	-1.99262	0.0299934
ENSSSCG00000010448	-1.12416	0.0302129
ENSSSCG00000016781	-1.12734	0.0302711
ENSSSCG00000021343	-1.41061	0.0303581
ENSSSCG00000032164	1.14176	0.03057
ENSSSCG00000032835	-1.18816	0.0309628
ENSSSCG00000011819	1.33718	0.031194
ENSSSCG00000014369	2.15574	0.0313452
ENSSSCG00000010185	-1.19709	0.0313937
ENSSSCG00000001564	-1.52672	0.0314364
ENSSSCG00000008641	-1.4802	0.0315289
ENSSSCG00000039551	1.72337	0.0316285
ENSSSCG00000021702	2.891	0.0317184
ENSSSCG00000022155	1.60186	0.032048
ENSSSCG00000031169	-1.10777	0.032112
ENSSSCG00000013048	2.04869	0.0322486
ENSSSCG00000015613	1.36857	0.0323657
ENSSSCG00000031941	1.20303	0.0323928
ENSSSCG00000018086	-2.77432	0.0330298
ENSSSCG00000001219	1.46524	0.033089
ENSSSCG00000030798	1.03934	0.0332021
ENSSSCG00000004331	-1.81019	0.0333492
ENSSSCG00000016380	1.42222	0.0333658
ENSSSCG00000006282	1.28353	0.0339736
ENSSSCG00000001056	-1.333	0.0340098
ENSSSCG00000023437	-1.67442	0.034144
ENSSSCG00000015115	-1.5058	0.0342951
ENSSSCG00000015808	-1.20936	0.0344863
ENSSSCG00000004120	-1.14072	0.0349395
ENSSSCG00000010094	1.62554	0.0357733
ENSSSCG00000003590	-1.2535	0.0359291
ENSSSCG00000010151	-1.88179	0.0360254
ENSSSCG00000031707	-1.28612	0.0370333
ENSSSCG00000029050	1.10903	0.0371509
ENSSSCG00000009652	-2.70326	0.0372228
ENSSSCG00000002808	-2.06157	0.0379831
ENSSSCG00000015136	-1.16878	0.0380347
ENSSSCG00000034350	1.95311	0.0384323
ENSSSCG00000016823	1.60942	0.0384921
ENSSSCG00000038650	1.89526	0.0388757
ENSSSCG00000001655	1.34349	0.038917
ENSSSCG00000031776	-1.39399	0.038962
ENSSSCG00000004138	-1.21728	0.0390375
ENSSSCG00000013860	-1.26346	0.0390563
ENSSSCG00000017983	1.02745	0.0394639
ENSSSCG00000006261	-1.28519	0.0397695
ENSSSCG00000004600	-1.01541	0.0399587
ENSSSCG00000014173	-1.43126	0.0408275
ENSSSCG00000000742	1.58242	0.0409896
ENSSSCG00000028345	1.68033	0.0410916
ENSSSCG00000012046	1.13085	0.041246
ENSSSCG00000002790	1.40829	0.0420353
ENSSSCG00000029088	1.53246	0.0422144
ENSSSCG00000012271	1.14223	0.0423141
ENSSSCG00000020885	-2.36496	0.0425484
ENSSSCG00000030030	1.1661	0.0426768
ENSSSCG00000004679	1.66981	0.0432919
ENSSSCG00000014074	-1.37342	0.0440954
ENSSSCG00000001137	-2.61174	0.0442519
ENSSSCG00000007331	-2.26009	0.0444689
ENSSSCG00000005965	-2.06355	0.0449891
ENSSSCG00000007791	1.31051	0.0453791
ENSSSCG00000002396	1.09271	0.0454008
ENSSSCG00000020909	2.89654	0.0455601
ENSSSCG00000004190	-1.8109	0.0459431
ENSSSCG00000011752	-1.0891	0.0460866
ENSSSCG00000012425	1.00884	0.0463878
ENSSSCG00000000050	1.45018	0.0472009
ENSSSCG00000014117	1.02567	0.0472209
ENSSSCG00000002390	-2.49267	0.0479958
ENSSSCG00000010981	-1.06977	0.0481282
ENSSSCG00000013392	-1.15883	0.0481712
ENSSSCG00000011465	-1.13053	0.0482762
ENSSSCG00000007955	1.88562	0.0484233
ENSSSCG00000003079	1.13967	0.0484965
ENSSSCG00000017008	-2.47242	0.048835
ENSSSCG00000012623	-1.34109	0.0493372
ENSSSCG00000010396	-1.59236	0.0494272
ENSSSCG00000002520	1.25604	0.0498156
